# Supplementary material for: On the existence of network Macroscopic Safety Diagrams: Theory, simulation and empirical evidence
Source: PLoS One. 2018 Aug 7;13(8):e0200541. doi: 10.1371/journal.pone.0200541 (PMC6080770; doi:10.1371/journal.pone.0200541)
Supplement: S1 File — (ZIP) [file pone.0200541.s001.zip]

Archive with 1 entries (1 files):
- MFD_GRID_NETWORK.xlsx
