# Supplementary material for: On the existence of network Macroscopic Safety Diagrams: Theory, simulation and empirical evidence
Source: PLoS One. 2018 Aug 7;13(8):e0200541. doi: 10.1371/journal.pone.0200541 (PMC6080770; doi:10.1371/journal.pone.0200541)
Supplement: S1 File — (ZIP) [file pone.0200541.s001.zip › MFD_GRID_NETWORK.xlsx]

## Sheet: Data
					ACC				acc/flow				acc/density					Probability of Crashes
Zone	K	Q	V	WSTD	ttc0	ttc0.5	ttc1	ttc1.5	ttc0	ttc0.5	ttc1	ttc1.5	ttc0	ttc0.5	ttc1	ttc1.5	q*k	ttc0	ttc0.5	ttc1	ttc1.5
300	0.457508	13.1675	28.781	2.39169	0	0	0	1	0	0	0	0.0759444	0	0	0	2.18575	6.02425	0	0	0
600	1.31711	36.7347	27.8903	5.29813	0	0	0	5	0	0	0	0.136111	0	0	0	3.79618	48.3838	0	0	0
900	1.75997	50.4735	28.6787	6.29345	0	0	0	11	0	0	0	0.217936	0	0	0	6.25012	88.8316	0	0	0
1200	1.98081	55.1232	27.8286	7.02462	0	0	0	17	0	0	0	0.3084	0	0	0	8.58234	109.189	0	0	0
1500	2.12846	59.452	27.932	7.43093	0	0	1	16	0	0	0.0168203	0.269125	0	0	0.469824	7.51719	126.541	0	0	0.0355114
1800	2.08224	57.5228	27.6255	7.36255	0	0	1	22	0	0	0.0173844	0.382457	0	0	0.480252	10.5656	119.776	0	0	0.0355114
2100	2.78758	76.3804	27.4002	8.80378	0	0	0	40	0	0	0	0.523695	0	0	0	14.3494	212.916	0	0	0
2400	4.07294	111.44	27.361	11.4349	0	0	1	79	0	0	0.00897347	0.708904	0	0	0.245523	19.3963	453.887	0	0	0.0355114
2700	4.99305	128.353	25.7064	13.6023	0	0	1	139	0	0	0.007791	1.08295	0	0	0.200278	27.8387	640.874	0	0	0.0355114
3000	5.47861	138.813	25.3372	14.512	0	0	4	152	0	0	0.0288158	1.095	0	0	0.730112	27.7442	760.5	0	0	0.142045
3300	5.63811	142.336	25.2454	14.7073	0	0	5	145	0	0	0.0351281	1.01872	0	0	0.886823	25.7179	802.506	0	0	0.177557
3600	5.53845	140.194	25.3128	14.7218	0	0	2	166	0	0	0.014266	1.18408	0	0	0.361112	29.9723	776.454	0	0	0.0710227
3900	6.86486	173.953	25.3397	16.2183	0	0	4	215	0	0	0.0229947	1.23597	0	0	0.582678	31.3189	1194.16	0	0	0.142045
4200	9.1199	214.867	23.5603	19.9396	0	0	2	342	0	0	0.00930807	1.59168	0	0	0.219301	37.5004	1959.57	0	0	0.0710227
4500	10.605	230.659	21.75	22.7878	1	1	3	423	0.0043354	0.0043354	0.0130062	1.83387	0.0942949	0.0942949	0.282885	39.8867	2446.15	0.0569476	0.0565611	0.106534
4800	11.9223	239.185	20.062	25.0903	1	1	5	433	0.00418086	0.00418086	0.0209043	1.81031	0.0838766	0.0838766	0.419383	36.3186	2851.63	0.0569476	0.0565611	0.177557
5100	13.1498	241.224	18.3444	27.4994	5	5	9	478	0.0207276	0.0207276	0.0373096	1.98156	0.380234	0.380234	0.684422	36.3504	3172.05	0.284738	0.282805	0.319602
5400	14.3142	236.568	16.5268	30.0073	9	9	14	440	0.038044	0.038044	0.0591796	1.85993	0.628747	0.628747	0.97805	30.7387	3386.28	0.512528	0.50905	0.497159
5700	17.9802	283.427	15.7633	33.5631	12	12	20	615	0.042339	0.042339	0.0705649	2.16987	0.667401	0.667401	1.11233	34.2043	5096.07	0.683371	0.678733	0.710227
6000	24.0195	305.798	12.7312	40.3382	15	15	25	784	0.049052	0.049052	0.0817534	2.56379	0.624492	0.624492	1.04082	32.6401	7345.11	0.854214	0.848416	0.887784
6300	29.8748	274.302	9.18171	47.7692	13	14	23	707	0.0473931	0.0510387	0.0838493	2.57745	0.435149	0.468622	0.769879	23.6654	8194.71	0.740319	0.791855	0.816761
6600	36.062	207.855	5.76382	56.2922	21	21	24	539	0.101032	0.101032	0.115465	2.59316	0.582331	0.582331	0.665521	14.9465	7495.64	1.1959	1.18778	0.852273
6900	42.4176	153.683	3.62309	63.2589	14	14	20	378	0.0910966	0.0910966	0.130138	2.45961	0.330052	0.330052	0.471502	8.91139	6518.86	0.797267	0.791855	0.710227
7200	49.139	111.668	2.2725	69.0776	4	4	7	245	0.0358203	0.0358203	0.0626856	2.19399	0.0814017	0.0814017	0.142453	4.98586	5487.28	0.22779	0.226244	0.24858
7500	59.8571	100.266	1.67509	73.542	7	7	9	213	0.0698144	0.0698144	0.0897614	2.12435	0.116945	0.116945	0.150358	3.55847	6001.63	0.398633	0.395928	0.319602
300	0.527641	15.5794	29.5266	2.55824	0	0	0	1	0	0	0	0.0641873	0	0	0	1.89523	8.22034	0	0	0
600	1.5326	43.2947	28.2493	5.76126	0	0	0	4	0	0	0	0.09239	0	0	0	2.60995	66.3534	0	0	0
900	1.91565	53.3472	27.8481	6.95142	0	0	0	17	0	0	0	0.318667	0	0	0	8.87426	102.195	0	0	0
1200	2.01941	56.3543	27.9064	7.26743	0	0	0	16	0	0	0	0.283918	0	0	0	7.92312	113.802	0	0	0
1500	1.96309	54.6518	27.8397	7.13851	0	0	0	7	0	0	0	0.128084	0	0	0	3.56581	107.286	0	0	0
1800	1.83548	52.5212	28.6144	6.53954	0	0	0	13	0	0	0	0.247519	0	0	0	7.08261	96.4018	0	0	0
2100	2.78894	79.2423	28.413	8.70135	0	0	0	37	0	0	0	0.466922	0	0	0	13.2667	221.002	0	0	0
2400	4.29146	115.828	26.9903	11.997	0	0	2	71	0	0	0.017267	0.612979	0	0	0.466042	16.5445	497.07	0	0	0.0710227
2700	5.11826	131.061	25.6066	13.7739	0	0	0	136	0	0	0	1.03769	0	0	0	26.5716	670.803	0	0	0
3000	5.5132	139.209	25.2501	14.5135	0	0	1	167	0	0	0.00718343	1.19963	0	0	0.181383	30.2909	767.488	0	0	0.0355114
3300	5.55292	138.909	25.0156	14.7971	0	0	3	145	0	0	0.0215968	1.04385	0	0	0.540256	26.1124	771.353	0	0	0.106534
3600	5.60055	138.533	24.7357	14.9499	0	0	1	166	0	0	0.00721849	1.19827	0	0	0.178554	29.64	775.862	0	0	0.0355114
3900	6.96593	175.654	25.2162	16.4939	0	0	3	203	0	0	0.017079	1.15568	0	0	0.430667	29.1418	1223.6	0	0	0.106534
4200	9.3671	219.57	23.4406	20.4296	0	0	5	336	0	0	0.0227717	1.53026	0	0	0.533783	35.8702	2056.74	0	0	0.177557
4500	11.0638	236.557	21.3812	23.5189	0	0	3	475	0	0	0.0126819	2.00797	0	0	0.271155	42.9328	2617.22	0	0	0.106534
4800	12.0064	235.181	19.588	25.4244	2	2	5	393	0.00850407	0.00850407	0.0212602	1.67105	0.166577	0.166577	0.416443	32.7324	2823.69	0.113895	0.113122	0.177557
5100	12.9876	231.934	17.8582	27.7624	3	3	4	424	0.0129347	0.0129347	0.0172463	1.8281	0.23099	0.23099	0.307987	32.6466	3012.26	0.170843	0.169683	0.142045
5400	14.3617	231.344	16.1083	30.3903	3	3	7	459	0.0129677	0.0129677	0.030258	1.98406	0.208888	0.208888	0.487406	31.9599	3322.5	0.170843	0.169683	0.24858
5700	17.973	275.261	15.3152	33.9927	6	6	13	577	0.0217975	0.0217975	0.0472279	2.09619	0.333833	0.333833	0.723306	32.1037	4947.28	0.341686	0.339367	0.461648
6000	23.9319	301.525	12.5993	40.3534	11	11	15	750	0.0364812	0.0364812	0.049747	2.48735	0.459637	0.459637	0.626777	31.3389	7216.09	0.626424	0.622172	0.53267
6300	29.8987	277.097	9.26783	47.4811	16	16	29	732	0.0577416	0.0577416	0.104657	2.64168	0.53514	0.53514	0.96994	24.4826	8284.84	0.911162	0.904977	1.02983
6600	35.8474	224.014	6.2491	55.1562	26	26	28	608	0.116064	0.116064	0.124992	2.71412	0.725297	0.725297	0.781089	16.9608	8030.31	1.48064	1.47059	0.994318
6900	42.1026	168.377	3.9992	62.1827	25	25	29	455	0.148477	0.148477	0.172233	2.70227	0.593788	0.593788	0.688794	10.8069	7089.09	1.42369	1.41403	1.02983
7200	48.5939	132.16	2.71967	67.4889	22	23	27	374	0.166465	0.174032	0.204298	2.82991	0.452732	0.47331	0.555625	7.69644	6422.15	1.25285	1.3009	0.958807
7500	59.041	117.787	1.99501	72.5482	5	5	8	273	0.0424494	0.0424494	0.0679191	2.31774	0.0846869	0.0846869	0.135499	4.6239	6954.28	0.284738	0.282805	0.284091
300	0.500699	14.9259	29.8101	2.35592	0	0	0	5	0	0	0	0.334989	0	0	0	9.98604	7.47337	0	0	0
600	1.3628	38.6026	28.3259	5.42392	0	0	0	5	0	0	0	0.129525	0	0	0	3.66891	52.6077	0	0	0
900	1.73976	49.7798	28.613	6.35991	0	0	0	9	0	0	0	0.180796	0	0	0	5.17312	86.605	0	0	0
1200	1.88989	53.6928	28.4106	6.7576	0	0	0	14	0	0	0	0.260742	0	0	0	7.40784	101.474	0	0	0
1500	1.94373	55.0781	28.3362	6.97139	0	0	1	11	0	0	0.018156	0.199716	0	0	0.514474	5.65921	107.057	0	0	0.0355114
1800	2.04167	57.8284	28.324	7.05815	0	0	0	19	0	0	0	0.328558	0	0	0	9.30609	118.067	0	0	0
2100	2.78396	78.3165	28.1313	8.66667	0	0	1	28	0	0	0.0127687	0.357524	0	0	0.359201	10.0576	218.03	0	0	0.0355114
2400	4.0497	109.792	27.1111	11.5392	0	0	0	68	0	0	0	0.619353	0	0	0	16.7914	444.624	0	0	0
2700	5.01875	129.435	25.7903	13.6409	0	0	1	132	0	0	0.00772588	1.01982	0	0	0.199253	26.3014	649.602	0	0	0.0355114
3000	5.53932	139.702	25.2201	14.7585	0	0	0	172	0	0	0	1.23119	0	0	0	31.0507	773.857	0	0	0
3300	5.65219	142.639	25.236	14.8064	0	0	0	148	0	0	0	1.03759	0	0	0	26.1845	806.222	0	0	0
3600	5.46107	139.979	25.6322	14.3703	0	0	1	141	0	0	0.00714391	1.00729	0	0	0.183114	25.8191	764.436	0	0	0.0355114
3900	6.66631	170.843	25.6278	15.9037	0	0	0	187	0	0	0	1.09457	0	0	0	28.0515	1138.89	0	0	0
4200	9.16241	214.913	23.4559	20.0784	0	0	2	340	0	0	0.00930611	1.58204	0	0	0.218283	37.1081	1969.12	0	0	0.0710227
4500	11.0651	237.116	21.4291	23.4064	0	0	5	418	0	0	0.0210868	1.76285	0	0	0.451871	37.7764	2623.71	0	0	0.177557
4800	12.3842	245.637	19.8347	25.6985	2	2	6	450	0.0081421	0.0081421	0.0244263	1.83197	0.161496	0.161496	0.484488	36.3366	3042.02	0.113895	0.113122	0.213068
5100	13.5515	246.815	18.213	27.9691	6	6	14	475	0.0243098	0.0243098	0.0567228	1.92452	0.442754	0.442754	1.03309	35.0513	3344.72	0.341686	0.339367	0.497159
5400	14.4865	239.733	16.5487	30.0112	7	7	15	464	0.0291992	0.0291992	0.0625697	1.93549	0.483209	0.483209	1.03545	32.0299	3472.88	0.398633	0.395928	0.53267
5700	17.7041	266.786	15.0692	34.0101	5	5	13	545	0.0187416	0.0187416	0.0487282	2.04284	0.282421	0.282421	0.734293	30.7838	4723.2	0.284738	0.282805	0.461648
6000	23.9522	292.15	12.1972	40.9597	11	11	20	723	0.0376518	0.0376518	0.0684579	2.47475	0.459248	0.459248	0.834997	30.1851	6997.64	0.626424	0.622172	0.710227
6300	29.7894	261.24	8.76956	48.1379	16	17	23	643	0.0612464	0.0650743	0.0880416	2.46134	0.537103	0.570672	0.772086	21.5848	7782.19	0.911162	0.961538	0.816761
6600	36.1199	209.696	5.80556	56.1623	20	20	28	538	0.095376	0.095376	0.133526	2.56561	0.553711	0.553711	0.775196	14.8948	7574.22	1.13895	1.13122	0.994318
6900	42.8296	154.97	3.61829	63.3025	19	19	23	396	0.122604	0.122604	0.148416	2.55533	0.443618	0.443618	0.537011	9.24593	6637.31	1.082	1.07466	0.816761
7200	49.7966	104.601	2.10057	69.8029	10	10	10	236	0.0956013	0.0956013	0.0956013	2.25619	0.200817	0.200817	0.200817	4.73928	5208.78	0.569476	0.565611	0.355114
7500	60.2965	90.9683	1.50868	74.7219	6	6	8	159	0.065957	0.065957	0.0879427	1.74786	0.0995082	0.0995082	0.132678	2.63697	5485.07	0.341686	0.339367	0.284091
300	0.453362	13.5597	29.9093	2.22518	0	0	0	3	0	0	0	0.221243	0	0	0	6.61723	6.14747	0	0	0
600	1.31109	36.5774	27.8985	5.30187	0	0	0	6	0	0	0	0.164036	0	0	0	4.57636	47.9562	0	0	0
900	1.81014	50.3112	27.7941	6.74101	0	0	0	8	0	0	0	0.15901	0	0	0	4.41955	91.0702	0	0	0
1200	1.9477	54.7491	28.1096	6.96565	0	0	0	13	0	0	0	0.237447	0	0	0	6.67455	106.635	0	0	0
1500	1.94439	55.0712	28.3232	6.84525	0	0	0	12	0	0	0	0.2179	0	0	0	6.17161	107.08	0	0	0
1800	2.0315	57.0518	28.0836	7.07093	0	0	0	23	0	0	0	0.403143	0	0	0	11.3217	115.901	0	0	0
2100	2.8947	81.2491	28.0683	8.91268	0	0	2	39	0	0	0.0246157	0.480005	0	0	0.690919	13.4729	235.191	0	0	0.0710227
2400	4.27555	114.066	26.6788	12.0415	0	0	1	99	0	0	0.00876683	0.867916	0	0	0.233888	23.1549	487.696	0	0	0.0355114
2700	4.96143	129.18	26.0369	13.5057	0	0	0	100	0	0	0	0.774111	0	0	0	20.1555	640.92	0	0	0
3000	5.31226	136.525	25.7	14.1557	0	0	1	149	0	0	0.00732467	1.09138	0	0	0.188244	28.0483	725.255	0	0	0.0355114
3300	5.40854	139.79	25.8461	14.2172	0	0	1	138	0	0	0.0071536	0.987197	0	0	0.184893	25.5152	756.058	0	0	0.0355114
3600	5.41617	138.584	25.587	14.1698	0	0	3	149	0	0	0.0216476	1.07516	0	0	0.553897	27.5102	750.593	0	0	0.106534
3900	6.77939	174.62	25.7575	15.9542	0	0	0	193	0	0	0	1.10526	0	0	0	28.4686	1183.82	0	0	0
4200	9.19295	218.969	23.8192	19.989	0	0	1	341	0	0	0.00456686	1.5573	0	0	0.108779	37.0936	2012.97	0	0	0.0355114
4500	11.1257	241.271	21.686	23.321	0	0	2	421	0	0	0.00828943	1.74492	0	0	0.179765	37.8404	2684.3	0	0	0.0710227
4800	12.0716	241.675	20.0201	25.1834	0	0	2	456	0	0	0.00827556	1.88683	0	0	0.165678	37.7746	2917.41	0	0	0.0710227
5100	13.2923	245.472	18.4673	27.4938	4	4	8	489	0.0162951	0.0162951	0.0325902	1.99208	0.300926	0.300926	0.601853	36.7883	3262.89	0.22779	0.226244	0.284091
5400	14.2828	237.913	16.6574	29.7021	5	5	11	460	0.0210161	0.0210161	0.0462353	1.93348	0.350072	0.350072	0.770159	32.2066	3398.06	0.284738	0.282805	0.390625
5700	17.8405	277.53	15.5562	33.6567	7	7	13	570	0.0252225	0.0252225	0.0468417	2.05383	0.392365	0.392365	0.728678	31.9497	4951.29	0.398633	0.395928	0.461648
6000	24.2825	302.273	12.4482	40.8428	14	14	19	733	0.0463157	0.0463157	0.062857	2.42496	0.576546	0.576546	0.782455	30.1863	7339.96	0.797267	0.791855	0.674716
6300	30.1185	272.541	9.04896	47.7512	14	14	24	757	0.0513684	0.0513684	0.0880602	2.77756	0.464831	0.464831	0.796853	25.1341	8208.51	0.797267	0.791855	0.852273
6600	35.992	218.089	6.05937	55.2952	28	28	37	593	0.128388	0.128388	0.169655	2.71907	0.77795	0.77795	1.02801	16.4759	7849.47	1.59453	1.58371	1.31392
6900	42.518	163.102	3.83607	62.3251	18	19	24	441	0.11036	0.116492	0.147147	2.70383	0.42335	0.44687	0.564467	10.3721	6934.76	1.02506	1.07466	0.852273
7200	49.0461	109.812	2.23894	69.0873	16	16	18	251	0.145704	0.145704	0.163917	2.28573	0.326224	0.326224	0.367002	5.11763	5385.83	0.911162	0.904977	0.639205
7500	59.0959	105.767	1.78975	73.1669	11	11	15	242	0.104002	0.104002	0.141821	2.28805	0.186138	0.186138	0.253825	4.09504	6250.39	0.626424	0.622172	0.53267
300	0.526693	15.7788	29.9584	2.42259	0	0	0	0	0	0	0	0	0	0	0	0	8.31061	0	0	0
600	1.50259	42.4994	28.2841	5.74805	0	0	0	8	0	0	0	0.188238	0	0	0	5.32414	63.8591	0	0	0
900	2.05317	56.5313	27.5337	7.38697	0	0	0	21	0	0	0	0.371475	0	0	0	10.2281	116.068	0	0	0
1200	2.13318	58.5898	27.466	7.55795	0	0	0	16	0	0	0	0.273085	0	0	0	7.50055	124.982	0	0	0
1500	1.92083	53.4613	27.8324	6.98894	0	0	1	19	0	0	0.0187051	0.355397	0	0	0.52061	9.89158	102.69	0	0	0.0355114
1800	1.76039	49.5748	28.1613	6.49705	0	0	0	17	0	0	0	0.342916	0	0	0	9.65695	87.2711	0	0	0
2100	2.66587	75.5062	28.3233	8.48221	0	0	1	29	0	0	0.013244	0.384075	0	0	0.375112	10.8783	201.289	0	0	0.0355114
2400	4.2105	111.677	26.5235	12.0086	0	0	2	90	0	0	0.0179087	0.805893	0	0	0.475003	21.3751	470.218	0	0	0.0710227
2700	5.01108	129.805	25.9037	13.4928	0	0	1	129	0	0	0.00770385	0.993796	0	0	0.199558	25.743	650.465	0	0	0.0355114
3000	5.1947	133.105	25.6232	13.9873	0	0	2	129	0	0	0.0150258	0.969162	0	0	0.385008	24.833	691.439	0	0	0.0710227
3300	5.41613	137.909	25.4627	14.3674	0	0	1	146	0	0	0.00725116	1.05867	0	0	0.184634	26.9565	746.933	0	0	0.0355114
3600	5.47077	138.056	25.2353	14.4347	0	0	3	167	0	0	0.0217303	1.20965	0	0	0.548369	30.5259	755.273	0	0	0.106534
3900	7.01271	175.926	25.0867	16.6207	0	0	5	206	0	0	0.0284211	1.17095	0	0	0.712991	29.3752	1233.72	0	0	0.177557
4200	9.50182	220.929	23.2513	20.6446	0	0	2	342	0	0	0.00905267	1.54801	0	0	0.210486	35.9931	2099.23	0	0	0.0710227
4500	11.4443	239.188	20.9002	24.0585	3	3	10	431	0.0125424	0.0125424	0.0418081	1.80193	0.262139	0.262139	0.873796	37.6606	2737.35	0.170843	0.169683	0.355114
4800	12.491	238.36	19.0825	26.3279	7	7	8	439	0.0293674	0.0293674	0.0335627	1.84175	0.560403	0.560403	0.640461	35.1453	2977.35	0.398633	0.395928	0.284091
5100	13.311	235.487	17.6912	28.244	10	10	16	444	0.0424652	0.0424652	0.0679443	1.88545	0.75126	0.75126	1.20202	33.356	3134.56	0.569476	0.565611	0.568182
5400	14.263	231.194	16.2093	30.3324	7	7	10	480	0.0302776	0.0302776	0.0432538	2.07618	0.490779	0.490779	0.701113	33.6534	3297.53	0.398633	0.395928	0.355114
5700	17.7047	273.377	15.4409	33.7233	10	10	20	583	0.0365795	0.0365795	0.073159	2.13258	0.564821	0.564821	1.12964	32.929	4840.07	0.569476	0.565611	0.710227
6000	24.0023	297.346	12.3882	40.8551	3	3	8	721	0.0100893	0.0100893	0.0269047	2.42479	0.124988	0.124988	0.333301	30.0388	7136.99	0.170843	0.169683	0.284091
6300	29.9721	254.989	8.50754	49.0464	16	16	26	706	0.0627479	0.0627479	0.101965	2.76875	0.53383	0.53383	0.867473	23.5552	7642.55	0.911162	0.904977	0.923295
6600	35.4959	204.672	5.76607	56.0351	19	19	24	534	0.0928316	0.0928316	0.117261	2.60906	0.535274	0.535274	0.676135	15.044	7265	1.082	1.07466	0.852273
6900	42.132	167.976	3.9869	62.2229	13	14	16	439	0.077392	0.0833452	0.0952517	2.61347	0.308554	0.332289	0.379759	10.4196	7077.17	0.740319	0.791855	0.568182
7200	48.6448	121.638	2.50054	68.3309	12	12	17	284	0.0986534	0.0986534	0.139759	2.3348	0.246686	0.246686	0.349472	5.83824	5917.05	0.683371	0.678733	0.603693
7500	58.668	105.207	1.79326	73.2695	12	12	12	236	0.114061	0.114061	0.114061	2.24319	0.204541	0.204541	0.204541	4.02264	6172.29	0.683371	0.678733	0.426136
300	0.502778	15.227	30.2857	2.38247	0	0	0	5	0	0	0	0.328364	0	0	0	9.94476	7.65579	0	0	0
600	1.36002	39.1815	28.8094	5.24957	0	0	0	9	0	0	0	0.2297	0	0	0	6.61753	53.2878	0	0	0
900	1.90522	53.7156	28.194	6.75085	0	0	0	14	0	0	0	0.260632	0	0	0	7.34825	102.34	0	0	0
1200	1.99077	55.9636	28.1115	7.05997	0	0	0	18	0	0	0	0.321638	0	0	0	9.04171	111.411	0	0	0
1500	1.84525	52.2169	28.298	6.60666	0	0	0	14	0	0	0	0.268113	0	0	0	7.58705	96.3531	0	0	0
1800	1.86951	53.0205	28.3607	6.81632	0	0	0	16	0	0	0	0.30177	0	0	0	8.5584	99.1222	0	0	0
2100	2.55899	72.5603	28.3551	8.01058	0	0	0	33	0	0	0	0.454794	0	0	0	12.8957	185.681	0	0	0
2400	4.14969	112.142	27.0242	11.5859	0	0	0	64	0	0	0	0.570705	0	0	0	15.4228	465.354	0	0	0
2700	4.95942	128.931	25.9972	13.536	0	0	3	111	0	0	0.0232683	0.860926	0	0	0.604909	22.3816	639.423	0	0	0.106534
3000	5.42335	138.348	25.5097	14.4126	0	0	3	135	0	0	0.0216844	0.975799	0	0	0.553164	24.8924	750.31	0	0	0.106534
3300	5.54222	138.697	25.0256	14.8063	0	0	1	170	0	0	0.00720995	1.22569	0	0	0.180433	30.6736	768.69	0	0	0.0355114
3600	5.47345	138.482	25.3007	14.4801	0	0	1	156	0	0	0.00722116	1.1265	0	0	0.1827	28.5012	757.974	0	0	0.0355114
3900	6.66027	170.034	25.5296	16.0163	0	0	1	211	0	0	0.00588117	1.24093	0	0	0.150144	31.6804	1132.47	0	0	0.0355114
4200	9.14284	213.978	23.4039	20.2006	0	0	2	330	0	0	0.00934674	1.54221	0	0	0.21875	36.0938	1956.37	0	0	0.0710227
4500	11.0241	236.022	21.4096	23.2096	1	1	3	438	0.00423689	0.00423689	0.0127107	1.85576	0.0907102	0.0907102	0.272131	39.7311	2601.94	0.0569476	0.0565611	0.106534
4800	12.2331	239.173	19.5514	25.6687	1	1	4	453	0.00418108	0.00418108	0.0167243	1.89403	0.0817457	0.0817457	0.326983	37.0308	2925.81	0.0569476	0.0565611	0.142045
5100	13.4938	240.937	17.8554	28.0874	1	1	6	482	0.00415047	0.00415047	0.0249028	2.00053	0.0741084	0.0741084	0.44465	35.7202	3251.14	0.0569476	0.0565611	0.213068
5400	14.648	238.571	16.287	30.4285	4	4	12	492	0.0167665	0.0167665	0.0502995	2.06228	0.273075	0.273075	0.819226	33.5883	3494.58	0.22779	0.226244	0.426136
5700	18.3288	280.801	15.3202	34.1901	9	9	15	600	0.0320512	0.0320512	0.0534186	2.13674	0.49103	0.49103	0.818383	32.7353	5146.76	0.512528	0.50905	0.53267
6000	24.415	292.019	11.9606	41.3831	14	14	20	710	0.0479421	0.0479421	0.0684888	2.43135	0.573418	0.573418	0.819168	29.0805	7129.64	0.797267	0.791855	0.710227
6300	30.2849	262.016	8.65171	48.3212	24	24	27	698	0.0915974	0.0915974	0.103047	2.66396	0.792474	0.792474	0.891534	23.0478	7935.13	1.36674	1.35747	0.958807
6600	36.1296	209.237	5.79131	55.6399	20	20	26	552	0.0955853	0.0955853	0.124261	2.63815	0.553563	0.553563	0.719633	15.2784	7559.65	1.13895	1.13122	0.923295
6900	42.3033	155.751	3.68176	62.8617	17	17	24	421	0.109149	0.109149	0.154092	2.70304	0.40186	0.40186	0.567332	9.95194	6588.77	0.968109	0.961538	0.852273
7200	49.2842	117.475	2.38363	68.6474	20	20	25	330	0.170248	0.170248	0.21281	2.8091	0.40581	0.40581	0.507262	6.69586	5789.68	1.13895	1.13122	0.887784
7500	59.7773	101.629	1.70013	73.5775	8	8	13	254	0.0787174	0.0787174	0.127916	2.49928	0.13383	0.13383	0.217474	4.24911	6075.13	0.455581	0.452489	0.461648
300	0.558037	15.7677	28.2556	2.73627	0	0	0	2	0	0	0	0.126842	0	0	0	3.58399	8.79894	0	0	0
600	1.46928	41.2603	28.082	5.6883	0	0	0	4	0	0	0	0.0969456	0	0	0	2.72243	60.6228	0	0	0
900	1.97709	55.2676	27.954	6.92868	0	0	0	20	0	0	0	0.361876	0	0	0	10.1159	109.269	0	0	0
1200	2.19369	61.7031	28.1275	7.60081	0	0	0	24	0	0	0	0.388959	0	0	0	10.9405	135.358	0	0	0
1500	2.05031	57.1247	27.8614	7.32953	0	0	0	18	0	0	0	0.3151	0	0	0	8.77914	117.124	0	0	0
1800	1.91212	53.9807	28.2308	6.79545	0	0	0	11	0	0	0	0.203777	0	0	0	5.75278	103.218	0	0	0
2100	2.69559	75.7363	28.0963	8.51609	0	0	0	27	0	0	0	0.3565	0	0	0	10.0164	204.154	0	0	0
2400	4.20364	113.706	27.0494	11.7783	0	0	1	91	0	0	0.00879461	0.800309	0	0	0.237889	21.6479	477.979	0	0	0.0355114
2700	5.10572	131.182	25.6932	13.7469	0	0	1	122	0	0	0.00762298	0.930003	0	0	0.195859	23.8948	669.78	0	0	0.0355114
3000	5.27444	134.896	25.5753	14.1347	0	0	3	126	0	0	0.0222394	0.934056	0	0	0.56878	23.8888	711.499	0	0	0.106534
3300	5.34752	138.362	25.8741	14.0602	0	0	2	123	0	0	0.0144548	0.888972	0	0	0.374005	23.0013	739.894	0	0	0.0710227
3600	5.30053	133.829	25.2483	14.2194	0	0	1	137	0	0	0.00747221	1.02369	0	0	0.18866	25.8465	709.366	0	0	0.0355114
3900	6.50301	163.87	25.199	15.7411	0	0	1	175	0	0	0.00610241	1.06792	0	0	0.153775	26.9106	1065.65	0	0	0.0355114
4200	9.01155	212.96	23.6319	19.746	0	0	7	333	0	0	0.03287	1.56367	0	0	0.776781	36.9526	1919.1	0	0	0.24858
4500	10.7736	233.75	21.6965	22.9849	1	1	8	390	0.00427808	0.00427808	0.0342246	1.66845	0.0928193	0.0928193	0.742554	36.1995	2518.33	0.0569476	0.0565611	0.284091
4800	12.0066	241.928	20.1496	25.1763	5	5	8	460	0.0206673	0.0206673	0.0330677	1.90139	0.416438	0.416438	0.666301	38.3123	2904.73	0.284738	0.282805	0.284091
5100	13.0854	244.892	18.7149	27.2311	4	4	11	444	0.0163337	0.0163337	0.0449178	1.81304	0.305684	0.305684	0.840631	33.9309	3204.51	0.22779	0.226244	0.390625
5400	14.1389	238.468	16.866	29.596	2	2	6	450	0.00838687	0.00838687	0.0251606	1.88705	0.141453	0.141453	0.42436	31.827	3371.68	0.113895	0.113122	0.213068
5700	17.6696	274.985	15.5625	33.517	11	11	12	573	0.0400022	0.0400022	0.0436388	2.08375	0.622536	0.622536	0.679131	32.4285	4858.88	0.626424	0.622172	0.426136
6000	23.3547	291.946	12.5005	40.0307	11	11	25	708	0.0376782	0.0376782	0.0856324	2.42511	0.470997	0.470997	1.07045	30.3151	6818.3	0.626424	0.622172	0.887784
6300	29.3717	269.365	9.1709	47.2498	22	23	28	694	0.0816735	0.0853859	0.103948	2.57643	0.749019	0.783066	0.953297	23.6282	7911.73	1.25285	1.3009	0.994318
6600	35.3265	220.932	6.254	54.6176	16	16	24	570	0.0724205	0.0724205	0.108631	2.57998	0.452917	0.452917	0.679376	16.1352	7804.76	0.911162	0.904977	0.852273
6900	41.8212	162.988	3.89725	62.2407	21	21	25	395	0.128844	0.128844	0.153386	2.4235	0.502137	0.502137	0.597782	9.44496	6816.34	1.1959	1.18778	0.887784
7200	48.6881	128.999	2.64949	67.6377	15	15	21	323	0.11628	0.11628	0.162792	2.5039	0.308084	0.308084	0.431317	6.63407	6280.69	0.854214	0.848416	0.745739
7500	59.4826	112.526	1.89175	72.4854	9	10	11	276	0.0799815	0.0888683	0.0977552	2.45277	0.151305	0.168116	0.184928	4.64001	6693.34	0.512528	0.565611	0.390625
300	0.442845	13.0065	29.3704	2.16569	0	0	0	1	0	0	0	0.0768844	0	0	0	2.25812	5.75989	0	0	0
600	1.3314	38.0104	28.5492	5.09748	0	0	0	6	0	0	0	0.157851	0	0	0	4.50652	50.6072	0	0	0
900	1.83339	51.0417	27.8401	6.80029	0	0	1	15	0	0	0.0195918	0.293877	0	0	0.545438	8.18157	93.5793	0	0	0.0355114
1200	2.00762	56.6245	28.2047	7.08072	0	0	1	16	0	0	0.0176602	0.282563	0	0	0.498101	7.96962	113.681	0	0	0.0355114
1500	1.94126	54.9959	28.33	6.99167	0	0	1	12	0	0	0.0181832	0.218198	0	0	0.515129	6.18155	106.761	0	0	0.0355114
1800	1.94353	55.3154	28.4613	6.92532	0	0	0	23	0	0	0	0.415797	0	0	0	11.8341	107.507	0	0	0
2100	2.84113	78.9154	27.7761	9.06272	0	0	0	29	0	0	0	0.367482	0	0	0	10.2072	224.209	0	0	0
2400	4.25865	113.365	26.6199	12.0151	0	0	0	72	0	0	0	0.635117	0	0	0	16.9068	482.782	0	0	0
2700	4.90994	129.038	26.2809	13.1694	0	0	0	115	0	0	0	0.891213	0	0	0	23.4219	633.567	0	0	0
3000	5.22181	134.561	25.7691	13.9347	0	0	1	123	0	0	0.00743155	0.914081	0	0	0.191504	23.555	702.654	0	0	0.0355114
3300	5.50512	141.318	25.6702	14.4293	0	0	0	141	0	0	0	0.997753	0	0	0	25.6125	777.97	0	0	0
3600	5.60784	142.575	25.4242	14.7716	0	0	1	134	0	0	0.00701387	0.939858	0	0	0.178322	23.8951	799.536	0	0	0.0355114
3900	6.92539	175.202	25.2985	16.3197	0	0	2	207	0	0	0.0114154	1.18149	0	0	0.288792	29.89	1213.34	0	0	0.0710227
4200	9.35969	218.623	23.3579	20.3364	0	0	2	316	0	0	0.00914816	1.44541	0	0	0.213682	33.7618	2046.25	0	0	0.0710227
4500	11.041	234.793	21.2655	23.3876	1	1	7	398	0.00425907	0.00425907	0.0298135	1.69511	0.0905714	0.0905714	0.634	36.0474	2592.35	0.0569476	0.0565611	0.24858
4800	12.1126	237.246	19.5867	25.5686	3	3	6	421	0.0126451	0.0126451	0.0252902	1.77453	0.247676	0.247676	0.495352	34.7572	2873.66	0.170843	0.169683	0.213068
5100	13.0417	234.369	17.9707	27.7618	6	6	8	434	0.0256007	0.0256007	0.0341342	1.85178	0.460063	0.460063	0.613417	33.2779	3056.57	0.341686	0.339367	0.284091
5400	13.9531	231.139	16.5654	29.6892	3	3	5	439	0.0129792	0.0129792	0.0216321	1.89929	0.215006	0.215006	0.358343	31.4625	3225.1	0.170843	0.169683	0.177557
5700	17.8507	277.585	15.5504	33.5863	11	11	14	553	0.0396275	0.0396275	0.050435	1.99218	0.616222	0.616222	0.784283	30.9792	4955.08	0.626424	0.622172	0.497159
6000	24.2531	299.791	12.3609	40.9296	12	13	22	740	0.0400279	0.0433636	0.0733845	2.46839	0.494782	0.536014	0.907101	30.5116	7270.85	0.683371	0.735294	0.78125
6300	30.0328	269.044	8.95833	48.1426	20	20	26	685	0.0743374	0.0743374	0.0966386	2.54606	0.665939	0.665939	0.865721	22.8084	8080.13	1.13895	1.13122	0.923295
6600	35.8792	209.34	5.83457	55.6185	16	16	22	545	0.0764308	0.0764308	0.105092	2.60342	0.445941	0.445941	0.613169	15.1899	7510.94	0.911162	0.904977	0.78125
6900	42.0639	152.837	3.63346	63.0903	17	17	20	369	0.111229	0.111229	0.130858	2.41433	0.404147	0.404147	0.475467	8.77237	6428.94	0.968109	0.961538	0.710227
7200	48.88	108.745	2.22474	69.3645	10	10	12	266	0.0919581	0.0919581	0.11035	2.44608	0.204583	0.204583	0.245499	5.4419	5315.47	0.569476	0.565611	0.426136
7500	59.6522	98.2809	1.64757	74.0637	5	5	8	207	0.0508746	0.0508746	0.0813994	2.10621	0.0838192	0.0838192	0.134111	3.47012	5862.67	0.284738	0.282805	0.284091
300	0.518434	15.383	29.6721	2.56449	0	0	0	2	0	0	0	0.130013	0	0	0	3.85777	7.97509	0	0	0
600	1.38391	38.4502	27.7837	5.62774	0	0	0	7	0	0	0	0.182054	0	0	0	5.05813	53.2116	0	0	0
900	1.84115	51.4464	27.9426	6.74759	0	0	0	10	0	0	0	0.194377	0	0	0	5.43139	94.7205	0	0	0
1200	2.00822	56.3343	28.0519	7.08382	0	0	0	15	0	0	0	0.266268	0	0	0	7.4693	113.132	0	0	0
1500	2.05488	58.2027	28.3241	7.15856	0	0	0	12	0	0	0	0.206176	0	0	0	5.83975	119.6	0	0	0
1800	2.02929	56.3907	27.7883	7.32027	0	0	0	8	0	0	0	0.141867	0	0	0	3.94226	114.433	0	0	0
2100	2.66168	74.8378	28.1167	8.47135	0	0	0	29	0	0	0	0.387505	0	0	0	10.8954	199.195	0	0	0
2400	4.13204	110.298	26.6933	11.8025	0	0	0	75	0	0	0	0.679976	0	0	0	18.1508	455.755	0	0	0
2700	5.00885	130.034	25.9608	13.4197	0	0	0	119	0	0	0	0.915145	0	0	0	23.7579	651.322	0	0	0
3000	5.40433	136.338	25.2275	14.4752	0	0	1	126	0	0	0.00733473	0.924177	0	0	0.185037	23.3146	736.814	0	0	0.0355114
3300	5.43689	138.108	25.402	14.3979	0	0	2	162	0	0	0.0144815	1.173	0	0	0.367857	29.7964	750.876	0	0	0.0710227
3600	5.43058	139.782	25.7398	14.2497	0	0	2	157	0	0	0.014308	1.12317	0	0	0.368285	28.9103	759.1	0	0	0.0710227
3900	6.94952	176.117	25.3424	16.3456	0	0	3	238	0	0	0.0170341	1.35137	0	0	0.431684	34.247	1223.93	0	0	0.106534
4200	9.3161	218.357	23.4386	20.2591	0	0	3	339	0	0	0.013739	1.55251	0	0	0.322023	36.3886	2034.23	0	0	0.106534
4500	11.0881	238.444	21.5046	23.3744	1	1	3	439	0.00419385	0.00419385	0.0125816	1.8411	0.090187	0.090187	0.270561	39.5921	2643.89	0.0569476	0.0565611	0.106534
4800	12.0757	242.831	20.109	25.2274	3	3	4	434	0.0123543	0.0123543	0.0164724	1.78725	0.248432	0.248432	0.331243	35.9398	2932.36	0.170843	0.169683	0.142045
5100	12.8557	237.112	18.4441	27.2444	1	1	9	453	0.00421742	0.00421742	0.0379568	1.91049	0.0777867	0.0777867	0.700081	35.2374	3048.23	0.0569476	0.0565611	0.319602
5400	13.7543	236.334	17.1825	29.0643	8	8	14	456	0.0338505	0.0338505	0.0592383	1.92948	0.581636	0.581636	1.01786	33.1533	3250.6	0.455581	0.452489	0.497159
5700	17.0296	278.917	16.3783	32.3284	6	6	17	566	0.0215118	0.0215118	0.06095	2.02928	0.352327	0.352327	0.998259	33.2362	4749.86	0.341686	0.339367	0.603693
6000	23.1726	301.155	12.9961	39.4907	10	10	21	749	0.0332055	0.0332055	0.0697316	2.48709	0.431544	0.431544	0.906242	32.3226	6978.54	0.569476	0.565611	0.745739
6300	29.0041	283.725	9.78224	46.313	16	16	23	733	0.0563927	0.0563927	0.0810645	2.58349	0.551647	0.551647	0.792993	25.2723	8229.16	0.911162	0.904977	0.816761
6600	34.5243	231.293	6.69941	53.4789	23	24	29	637	0.099441	0.103765	0.125382	2.75408	0.666197	0.695162	0.839987	18.4508	7985.23	1.30979	1.35747	1.02983
6900	40.7203	179.507	4.40829	60.8951	22	22	26	463	0.122558	0.122558	0.144841	2.57929	0.540271	0.540271	0.638502	11.3703	7309.57	1.25285	1.24434	0.923295
7200	47.4402	125.709	2.64984	67.5752	15	15	19	309	0.119323	0.119323	0.151143	2.45806	0.316188	0.316188	0.400504	6.51347	5963.66	0.854214	0.848416	0.674716
7500	57.9982	109.04	1.88006	72.923	11	11	15	267	0.10088	0.10088	0.137564	2.44864	0.189661	0.189661	0.258629	4.60359	6324.13	0.626424	0.622172	0.53267
300	0.533536	15.6321	29.299	2.56462	0	0	0	1	0	0	0	0.063971	0	0	0	1.87429	8.34028	0	0	0
600	1.48121	42.0889	28.4153	5.79865	0	0	0	10	0	0	0	0.237592	0	0	0	6.75125	62.3423	0	0	0
900	2.01342	56.4615	28.0427	7.07344	0	0	0	21	0	0	0	0.371935	0	0	0	10.43	113.681	0	0	0
1200	2.0292	56.4521	27.8199	7.17056	0	0	0	16	0	0	0	0.283426	0	0	0	7.88489	114.552	0	0	0
1500	1.9102	54.2482	28.3993	6.85199	0	0	0	14	0	0	0	0.258073	0	0	0	7.32909	103.625	0	0	0
1800	1.94062	54.8488	28.2635	6.80381	0	0	0	15	0	0	0	0.273479	0	0	0	7.72948	106.441	0	0	0
2100	2.85578	80.5883	28.2194	8.80825	0	0	0	39	0	0	0	0.483941	0	0	0	13.6565	230.143	0	0	0
2400	4.17388	111.863	26.8007	11.7765	0	0	0	79	0	0	0	0.706222	0	0	0	18.9273	466.902	0	0	0
2700	4.88456	126.066	25.8092	13.3261	0	0	4	129	0	0	0.0317293	1.02327	0	0	0.818906	26.4097	615.78	0	0	0.142045
3000	5.09299	130.549	25.6331	13.6363	0	0	1	123	0	0	0.00765996	0.942175	0	0	0.196348	24.1508	664.885	0	0	0.0355114
3300	5.26319	136.404	25.9165	13.9507	0	0	1	117	0	0	0.00733118	0.857748	0	0	0.189999	22.2299	717.919	0	0	0.0355114
3600	5.31406	135.824	25.5594	14.104	0	0	1	130	0	0	0.00736245	0.957119	0	0	0.18818	24.4634	721.779	0	0	0.0355114
3900	6.80081	172.96	25.4323	16.2901	0	0	4	186	0	0	0.0231267	1.07539	0	0	0.588165	27.3497	1176.27	0	0	0.142045
4200	9.51372	222.799	23.4187	20.4232	0	0	1	323	0	0	0.00448835	1.44974	0	0	0.105111	33.951	2119.65	0	0	0.0355114
4500	11.3933	241.198	21.1701	23.8647	0	0	4	406	0	0	0.0165839	1.68327	0	0	0.351083	35.6349	2748.04	0	0	0.142045
4800	12.3731	237.03	19.1568	26.2032	2	2	10	429	0.00843776	0.00843776	0.0421888	1.8099	0.161641	0.161641	0.808204	34.672	2932.79	0.113895	0.113122	0.355114
5100	13.376	235.249	17.5873	28.2731	7	7	12	460	0.0297557	0.0297557	0.0510098	1.95538	0.523324	0.523324	0.897126	34.3898	3146.7	0.398633	0.395928	0.426136
5400	14.3528	230.569	16.0644	30.4114	5	5	8	459	0.0216855	0.0216855	0.0346967	1.99073	0.348365	0.348365	0.557384	31.9799	3309.31	0.284738	0.282805	0.284091
5700	18.0441	271.089	15.0237	34.3116	10	10	17	563	0.0368882	0.0368882	0.06271	2.07681	0.554198	0.554198	0.942137	31.2014	4891.56	0.569476	0.565611	0.603693
6000	24.2715	287.644	11.8511	41.6462	13	13	20	682	0.0451947	0.0451947	0.0695303	2.37098	0.535607	0.535607	0.824011	28.0988	6981.57	0.740319	0.735294	0.710227
6300	30.3753	271.268	8.93056	48.203	21	21	32	759	0.0774141	0.0774141	0.117964	2.79797	0.691351	0.691351	1.05349	24.9874	8239.86	1.1959	1.18778	1.13636
6600	36.1714	212.987	5.88826	55.7531	23	23	31	534	0.107988	0.107988	0.145549	2.5072	0.635861	0.635861	0.85703	14.763	7704.05	1.30979	1.3009	1.10085
6900	42.4593	152.299	3.58694	63.311	9	10	13	361	0.0590943	0.0656604	0.0853585	2.37034	0.211968	0.23552	0.306175	8.50226	6466.51	0.512528	0.565611	0.461648
7200	49.6349	112.025	2.25698	69.3515	11	11	14	279	0.0981923	0.0981923	0.124972	2.49051	0.221618	0.221618	0.28206	5.62105	5560.35	0.626424	0.622172	0.497159
7500	60.0828	95.1176	1.58311	74.2643	4	4	6	190	0.0420532	0.0420532	0.0630798	1.99753	0.0665748	0.0665748	0.0998623	3.16231	5714.93	0.22779	0.226244	0.213068
300	0.526302	15.5177	29.4843	2.40309	0	0	0	4	0	0	0	0.257771	0	0	0	7.6002	8.16699	0	0	0
600	1.40428	39.4195	28.0711	5.52553	0	0	0	5	0	0	0	0.126841	0	0	0	3.56055	55.3559	0	0	0
900	1.90688	53.5297	28.0719	6.98856	0	0	0	10	0	0	0	0.186812	0	0	0	5.24416	102.075	0	0	0
1200	2.00848	55.9569	27.8603	7.3249	0	0	0	17	0	0	0	0.303805	0	0	0	8.4641	112.389	0	0	0
1500	2.05596	57.2395	27.8408	7.29875	0	0	0	15	0	0	0	0.262057	0	0	0	7.29586	117.682	0	0	0
1800	2.14765	60.7937	28.3071	7.40896	0	0	0	13	0	0	0	0.213838	0	0	0	6.05312	130.564	0	0	0
2100	2.90307	82.1054	28.2823	8.91594	0	0	0	33	0	0	0	0.401922	0	0	0	11.3673	238.358	0	0	0
2400	4.28531	115.061	26.8502	12.0121	0	0	1	88	0	0	0.00869102	0.764809	0	0	0.233355	20.5353	493.074	0	0	0.0355114
2700	5.05316	131.549	26.0331	13.6449	0	0	0	119	0	0	0	0.904603	0	0	0	23.5496	664.741	0	0	0
3000	5.28436	136.629	25.8553	13.9619	0	0	0	145	0	0	0	1.06127	0	0	0	27.4394	721.997	0	0	0
3300	5.35492	134.93	25.1974	14.3557	0	0	0	163	0	0	0	1.20803	0	0	0	30.4393	722.542	0	0	0
3600	5.46886	140.012	25.6016	14.3571	0	0	2	150	0	0	0.0142845	1.07134	0	0	0.365707	27.428	765.704	0	0	0.0710227
3900	6.64658	170.562	25.6617	15.7623	0	0	2	174	0	0	0.0117259	1.02015	0	0	0.300907	26.1789	1133.66	0	0	0.0710227
4200	8.95101	211.381	23.6153	19.7322	0	0	2	330	0	0	0.0094616	1.56116	0	0	0.223439	36.8674	1892.07	0	0	0.0710227
4500	10.9757	239.631	21.8328	22.9652	1	1	6	408	0.00417309	0.00417309	0.0250385	1.70262	0.0911101	0.0911101	0.546661	37.1729	2630.12	0.0569476	0.0565611	0.213068
4800	12.3846	243.112	19.6303	25.7846	2	2	9	465	0.00822666	0.00822666	0.03702	1.9127	0.161491	0.161491	0.726711	37.5468	3010.84	0.113895	0.113122	0.319602
5100	13.4824	239.026	17.7288	28.3257	3	3	7	473	0.0125509	0.0125509	0.0292855	1.97886	0.222513	0.222513	0.519196	35.0828	3222.64	0.170843	0.169683	0.24858
5400	14.1223	228.736	16.1968	30.148	6	6	10	432	0.0262311	0.0262311	0.0437185	1.88864	0.42486	0.42486	0.7081	30.5899	3230.28	0.341686	0.339367	0.355114
5700	17.7172	262.241	14.8015	34.3331	11	11	18	500	0.0419461	0.0419461	0.068639	1.90664	0.620865	0.620865	1.01596	28.2211	4646.19	0.626424	0.622172	0.639205
6000	24.0479	286.645	11.9198	41.3665	17	17	26	698	0.0593068	0.0593068	0.0907046	2.43507	0.706923	0.706923	1.08118	29.0254	6893.2	0.968109	0.961538	0.923295
6300	30.0881	265.092	8.81055	48.2087	19	19	27	679	0.0716731	0.0716731	0.101851	2.56137	0.63148	0.63148	0.897366	22.5671	7976.12	1.082	1.07466	0.958807
6600	35.6749	219.32	6.14774	54.723	18	18	21	565	0.0820719	0.0820719	0.0957506	2.57615	0.504557	0.504557	0.58865	15.8375	7824.2	1.02506	1.0181	0.745739
6900	42.0111	167.132	3.97827	61.7615	24	24	30	443	0.143599	0.143599	0.179499	2.65061	0.571277	0.571277	0.714097	10.5448	7021.39	1.36674	1.35747	1.06534
7200	48.933	110.838	2.26509	69.0269	15	16	18	267	0.135333	0.144355	0.1624	2.40893	0.306542	0.326978	0.36785	5.45644	5423.62	0.854214	0.904977	0.639205
7500	59.6721	106.03	1.77687	73.4369	13	13	15	256	0.122607	0.122607	0.14147	2.41441	0.217857	0.217857	0.251374	4.29011	6327.03	0.740319	0.735294	0.53267
300	0.577225	16.794	29.0944	2.69868	0	0	0	2	0	0	0	0.11909	0	0	0	3.46485	9.69393	0	0	0
600	1.41116	39.9245	28.292	5.5314	0	0	1	6	0	0	0.0250473	0.150284	0	0	0.708638	4.25183	56.3397	0	0	0.0355114
900	1.84482	53.1234	28.7961	6.53993	0	0	0	18	0	0	0	0.338833	0	0	0	9.75708	98.0029	0	0	0
1200	2.03016	57.1577	28.1542	6.91494	0	0	1	20	0	0	0.0174955	0.349909	0	0	0.492571	9.85142	116.039	0	0	0.0355114
1500	1.9678	55.425	28.1659	6.87117	0	0	0	26	0	0	0	0.469102	0	0	0	13.2127	109.065	0	0	0
1800	1.9585	55.1285	28.1483	6.90306	0	0	0	11	0	0	0	0.199534	0	0	0	5.61654	107.969	0	0	0
2100	2.75631	77.9405	28.2771	8.60535	0	0	0	36	0	0	0	0.461891	0	0	0	13.0609	214.828	0	0	0
2400	4.00069	108.861	27.2106	11.3706	0	0	1	61	0	0	0.00918602	0.560347	0	0	0.249957	15.2474	435.52	0	0	0.0355114
2700	5.01931	130.425	25.9847	13.569	0	0	0	130	0	0	0	0.996738	0	0	0	25.9	654.646	0	0	0
3000	5.69293	143.177	25.15	14.9827	0	0	1	177	0	0	0.00698435	1.23623	0	0	0.175656	31.0912	815.098	0	0	0.0355114
3300	5.7602	144.194	25.0328	15.0701	0	0	2	161	0	0	0.0138702	1.11655	0	0	0.34721	27.9504	830.587	0	0	0.0710227
3600	5.83958	146.974	25.1686	15.1048	0	0	0	168	0	0	0	1.14306	0	0	0	28.7692	858.266	0	0	0
3900	7.26818	180.719	24.8645	17.064	0	0	4	205	0	0	0.0221338	1.13436	0	0	0.550344	28.2051	1313.5	0	0	0.142045
4200	9.32765	215.653	23.1198	20.5351	0	0	2	334	0	0	0.00927416	1.54878	0	0	0.214416	35.8075	2011.54	0	0	0.0710227
4500	11.0345	237.808	21.5512	23.3419	1	1	4	426	0.00420508	0.00420508	0.0168203	1.79136	0.0906247	0.0906247	0.362499	38.6061	2624.09	0.0569476	0.0565611	0.142045
4800	12.1724	243.366	19.9933	25.4416	2	2	12	438	0.00821808	0.00821808	0.0493085	1.79976	0.164307	0.164307	0.98584	35.9832	2962.34	0.113895	0.113122	0.426136
5100	13.133	238.315	18.1463	27.6742	5	5	8	472	0.0209807	0.0209807	0.033569	1.98057	0.380721	0.380721	0.609154	35.9401	3129.78	0.284738	0.282805	0.284091
5400	14.2587	230.623	16.1742	30.1382	5	5	9	474	0.0216804	0.0216804	0.0390248	2.0553	0.350663	0.350663	0.631194	33.2429	3288.38	0.284738	0.282805	0.319602
5700	18.0371	277.115	15.3636	34.0138	6	6	12	599	0.0216517	0.0216517	0.0433033	2.16156	0.332647	0.332647	0.665295	33.2093	4998.36	0.341686	0.339367	0.426136
6000	24.1542	296.506	12.2755	40.8731	22	22	30	765	0.0741975	0.0741975	0.101178	2.58005	0.910814	0.910814	1.24202	31.6715	7161.87	1.25285	1.24434	1.06534
6300	30.0457	271.848	9.04783	47.8888	20	21	34	709	0.0735704	0.077249	0.12507	2.60807	0.665653	0.698935	1.13161	23.5974	8167.87	1.13895	1.18778	1.20739
6600	35.6034	216.066	6.06868	54.9075	20	20	26	576	0.0925644	0.0925644	0.120334	2.66585	0.561743	0.561743	0.730266	16.1782	7692.69	1.13895	1.13122	0.923295
6900	41.8129	164.881	3.94331	62.1487	15	15	20	431	0.0909746	0.0909746	0.121299	2.614	0.358741	0.358741	0.478322	10.3078	6894.15	0.854214	0.848416	0.710227
7200	48.6607	110.59	2.27267	68.98	9	9	11	247	0.0813819	0.0813819	0.0994668	2.23348	0.184954	0.184954	0.226055	5.07596	5381.37	0.512528	0.50905	0.390625
7500	59.2628	109.607	1.84951	73.0096	7	7	13	247	0.0638644	0.0638644	0.118605	2.2535	0.118118	0.118118	0.219362	4.16788	6495.64	0.398633	0.395928	0.461648
300	0.54611	15.9236	29.1582	2.74159	0	0	0	0	0	0	0	0	0	0	0	0	8.69603	0	0	0
600	1.38487	39.3785	28.4348	5.45	0	0	0	3	0	0	0	0.0761837	0	0	0	2.16627	54.534	0	0	0
900	1.85345	52.5403	28.3473	6.68613	0	0	0	11	0	0	0	0.209363	0	0	0	5.93487	97.381	0	0	0
1200	2.01983	56.4621	27.9539	7.23974	0	0	0	21	0	0	0	0.371931	0	0	0	10.3969	114.044	0	0	0
1500	2.07408	59.2944	28.5883	6.99781	0	0	0	10	0	0	0	0.16865	0	0	0	4.82142	122.981	0	0	0
1800	2.09827	58.9681	28.1032	7.37016	0	0	0	16	0	0	0	0.271333	0	0	0	7.62532	123.731	0	0	0
2100	2.73554	77.0585	28.1694	8.56517	0	0	1	30	0	0	0.0129771	0.389314	0	0	0.365558	10.9668	210.797	0	0	0.0355114
2400	4.18118	113.098	27.0493	11.638	0	0	1	82	0	0	0.0088419	0.725036	0	0	0.239167	19.6117	472.882	0	0	0.0355114
2700	4.99173	130.072	26.0575	13.4733	0	0	0	121	0	0	0	0.930253	0	0	0	24.2401	649.285	0	0	0
3000	5.21199	135.448	25.9878	13.8211	0	0	1	140	0	0	0.00738292	1.03361	0	0	0.191865	26.8612	705.952	0	0	0.0355114
3300	5.39166	137.459	25.4948	14.3625	0	0	0	143	0	0	0	1.04031	0	0	0	26.5224	741.134	0	0	0
3600	5.53134	140.816	25.4579	14.5324	0	0	2	163	0	0	0.0142029	1.15754	0	0	0.361576	29.4684	778.903	0	0	0.0710227
3900	6.97619	176.495	25.2997	16.4492	0	0	0	206	0	0	0	1.16717	0	0	0	29.529	1231.26	0	0	0
4200	9.46317	220.422	23.2926	20.6295	0	0	4	322	0	0	0.018147	1.46084	0	0	0.422691	34.0267	2085.89	0	0	0.142045
4500	11.2255	238.549	21.2506	23.6768	0	0	7	436	0	0	0.0293441	1.82772	0	0	0.62358	38.8402	2677.83	0	0	0.24858
4800	12.8287	249.905	19.4802	26.3468	1	1	7	497	0.00400153	0.00400153	0.0280107	1.98876	0.0779505	0.0779505	0.545653	38.7414	3205.94	0.0569476	0.0565611	0.24858
5100	13.6036	243.602	17.9071	28.1883	10	10	16	497	0.0410505	0.0410505	0.0656808	2.04021	0.735097	0.735097	1.17616	36.5343	3313.88	0.569476	0.565611	0.568182
5400	14.3231	231.351	16.1524	30.2651	6	6	12	483	0.0259346	0.0259346	0.0518692	2.08773	0.418905	0.418905	0.83781	33.7218	3313.66	0.341686	0.339367	0.426136
5700	18.0754	276.309	15.2864	34.1352	13	13	18	599	0.0470489	0.0470489	0.0651446	2.16787	0.719209	0.719209	0.995827	33.1389	4994.39	0.740319	0.735294	0.639205
6000	24.1639	299.552	12.3967	40.6711	11	11	17	739	0.0367215	0.0367215	0.0567515	2.46702	0.455225	0.455225	0.703529	30.5828	7238.33	0.626424	0.622172	0.603693
6300	29.9188	268.3	8.96761	48.0288	17	17	21	703	0.0633619	0.0633619	0.0782705	2.6202	0.568205	0.568205	0.7019	23.4969	8027.22	0.968109	0.961538	0.745739
6600	35.635	211.303	5.92965	55.4373	18	18	27	557	0.0851856	0.0851856	0.127778	2.63602	0.505121	0.505121	0.757682	15.6307	7529.79	1.02506	1.0181	0.958807
6900	41.9641	163.739	3.90189	62.3674	22	22	27	435	0.13436	0.13436	0.164896	2.65666	0.524257	0.524257	0.643407	10.366	6871.19	1.25285	1.24434	0.958807
7200	48.7011	116.395	2.38999	68.7465	14	14	23	270	0.12028	0.12028	0.197603	2.31969	0.287468	0.287468	0.472268	5.54402	5668.57	0.797267	0.791855	0.816761
7500	59.2715	102.131	1.7231	73.974	9	9	11	205	0.0881224	0.0881224	0.107705	2.00723	0.151844	0.151844	0.185587	3.45866	6053.43	0.512528	0.50905	0.390625
300	0.540902	15.7828	29.1788	2.48974	0	0	0	0	0	0	0	0	0	0	0	0	8.53697	0	0	0
600	1.36575	38.923	28.4994	5.42216	0	0	1	6	0	0	0.0256917	0.15415	0	0	0.732199	4.3932	53.159	0	0	0.0355114
900	1.8203	51.5937	28.3435	6.68081	0	0	1	15	0	0	0.0193822	0.290733	0	0	0.549359	8.24039	93.9161	0	0	0.0355114
1200	2.03968	55.9389	27.4253	7.44915	0	0	1	16	0	0	0.0178766	0.286026	0	0	0.490272	7.84435	114.098	0	0	0.0355114
1500	2.07527	59.062	28.46	7.15258	0	0	0	21	0	0	0	0.355558	0	0	0	10.1192	122.57	0	0	0
1800	2.07498	58.9008	28.3862	7.19349	0	0	0	13	0	0	0	0.22071	0	0	0	6.26512	122.218	0	0	0
2100	2.88275	80.8606	28.0498	8.93734	0	0	0	28	0	0	0	0.346275	0	0	0	9.71296	233.1	0	0	0
2400	4.2318	113.13	26.7334	11.9767	0	0	0	81	0	0	0	0.715987	0	0	0	19.1408	478.746	0	0	0
2700	5.08691	130.819	25.7167	13.7159	0	0	1	113	0	0	0.00764417	0.863791	0	0	0.196583	22.2139	665.463	0	0	0.0355114
3000	5.42974	137.7	25.3604	14.5168	0	0	1	134	0	0	0.00726214	0.973127	0	0	0.184171	24.6789	747.677	0	0	0.0355114
3300	5.63108	141.448	25.1192	14.818	0	0	3	151	0	0	0.0212092	1.06753	0	0	0.532758	26.8155	796.504	0	0	0.106534
3600	5.765	144.889	25.1325	14.9896	0	0	2	141	0	0	0.0138037	0.97316	0	0	0.346921	24.4579	835.284	0	0	0.0710227
3900	6.74444	169.01	25.0591	16.3718	0	0	2	205	0	0	0.0118336	1.21295	0	0	0.29654	30.3954	1139.88	0	0	0.0710227
4200	9.13528	214.117	23.4384	20.1174	0	0	3	313	0	0	0.0140111	1.46182	0	0	0.328397	34.2628	1956.01	0	0	0.106534
4500	11.0907	238.016	21.4608	23.2093	2	2	7	444	0.00840281	0.00840281	0.0294098	1.86542	0.180331	0.180331	0.631157	40.0334	2639.77	0.113895	0.113122	0.24858
4800	12.4394	243.809	19.5997	25.6887	4	4	8	477	0.0164063	0.0164063	0.0328126	1.95645	0.321559	0.321559	0.643117	38.3459	3032.84	0.22779	0.226244	0.284091
5100	13.1792	236.852	17.9716	27.6866	4	4	8	458	0.0168882	0.0168882	0.0337763	1.93369	0.303508	0.303508	0.607015	34.7516	3121.53	0.22779	0.226244	0.284091
5400	14.2591	232.589	16.3116	30.1128	9	9	12	410	0.0386949	0.0386949	0.0515932	1.76277	0.631175	0.631175	0.841567	28.7535	3316.51	0.512528	0.50905	0.426136
5700	18.161	276.83	15.2431	33.9479	9	9	18	629	0.0325109	0.0325109	0.0650219	2.27215	0.495566	0.495566	0.991133	34.6346	5027.52	0.512528	0.50905	0.639205
6000	24.3405	299.329	12.2976	40.9401	14	14	21	726	0.0467713	0.0467713	0.0701569	2.42543	0.575173	0.575173	0.862759	29.8268	7285.82	0.797267	0.791855	0.745739
6300	30.0317	268.511	8.94092	47.8944	35	35	41	690	0.130349	0.130349	0.152694	2.56973	1.16544	1.16544	1.36523	22.9758	8063.82	1.99317	1.97964	1.45597
6600	35.5116	219.319	6.17598	54.6919	26	26	33	612	0.118549	0.118549	0.150466	2.79046	0.732156	0.732156	0.929275	17.2338	7788.35	1.48064	1.47059	1.17188
6900	41.9246	177.055	4.22318	61.2047	22	22	29	496	0.124255	0.124255	0.163791	2.80139	0.524751	0.524751	0.691718	11.8308	7422.97	1.25285	1.24434	1.02983
7200	48.6525	122.504	2.51794	68.0241	12	12	16	338	0.0979558	0.0979558	0.130608	2.75909	0.246647	0.246647	0.328863	6.94723	5960.14	0.683371	0.678733	0.568182
7500	58.9169	103.739	1.76076	73.3247	11	11	11	220	0.106036	0.106036	0.106036	2.12071	0.186704	0.186704	0.186704	3.73407	6111.96	0.626424	0.622172	0.390625
300	0.5315	15.8376	29.798	2.42899	0	0	0	0	0	0	0	0	0	0	0	0	8.41771	0	0	0
600	1.45747	41.3724	28.3864	5.70581	0	0	0	9	0	0	0	0.217536	0	0	0	6.17507	60.2992	0	0	0
900	1.83722	52.1767	28.3998	6.67206	0	0	0	15	0	0	0	0.287484	0	0	0	8.16449	95.8603	0	0	0
1200	1.95995	56.1284	28.6376	6.87728	0	0	0	16	0	0	0	0.285061	0	0	0	8.16346	110.009	0	0	0
1500	1.9553	54.1488	27.6933	7.07713	0	0	1	11	0	0	0.0184676	0.203144	0	0	0.51143	5.62573	105.877	0	0	0.0355114
1800	2.02447	57.2786	28.2932	7.08809	0	0	0	16	0	0	0	0.279337	0	0	0	7.90332	115.958	0	0	0
2100	2.81222	79.7922	28.3734	8.70127	0	0	0	24	0	0	0	0.300781	0	0	0	8.53417	224.394	0	0	0
2400	4.15315	111.891	26.9411	11.8418	0	0	3	78	0	0	0.0268119	0.697109	0	0	0.722343	18.7809	464.699	0	0	0.106534
2700	5.04143	130.283	25.8425	13.603	0	0	0	136	0	0	0	1.04388	0	0	0	26.9765	656.813	0	0	0
3000	5.56133	141.351	25.4167	14.6397	0	0	0	139	0	0	0	0.983369	0	0	0	24.994	786.099	0	0	0
3300	5.46769	140.418	25.6814	14.5038	0	0	0	126	0	0	0	0.897322	0	0	0	23.0444	767.762	0	0	0
3600	5.45303	141.225	25.8984	14.1482	0	0	0	125	0	0	0	0.885115	0	0	0	22.9231	770.102	0	0	0
3900	6.68437	170.073	25.4435	15.9479	0	0	3	200	0	0	0.0176394	1.17596	0	0	0.448808	29.9206	1136.83	0	0	0.106534
4200	9.09453	216.022	23.753	19.9284	0	0	8	364	0	0	0.0370333	1.68501	0	0	0.87965	40.0241	1964.62	0	0	0.284091
4500	10.9137	232.279	21.2832	23.3024	0	0	7	454	0	0	0.0301362	1.95455	0	0	0.641396	41.5991	2535.02	0	0	0.24858
4800	12.149	239.699	19.73	25.5878	6	6	10	443	0.0250314	0.0250314	0.041719	1.84815	0.493869	0.493869	0.823114	36.464	2912.1	0.341686	0.339367	0.355114
5100	13.1096	238.933	18.2258	27.6138	5	5	12	478	0.0209264	0.0209264	0.0502233	2.00056	0.3814	0.3814	0.91536	36.4618	3132.31	0.284738	0.282805	0.426136
5400	14.1593	236.887	16.7301	29.6542	5	5	10	467	0.0211071	0.0211071	0.0422142	1.9714	0.353124	0.353124	0.706248	32.9818	3354.16	0.284738	0.282805	0.355114
5700	17.9144	276.366	15.427	33.83	9	9	12	565	0.0325655	0.0325655	0.0434207	2.04439	0.502389	0.502389	0.669852	31.5388	4950.94	0.512528	0.50905	0.426136
6000	24.016	291.768	12.1489	41.1613	13	13	20	739	0.0445559	0.0445559	0.0685476	2.53283	0.541305	0.541305	0.832777	30.7711	7007.11	0.740319	0.735294	0.710227
6300	30.1119	265.87	8.82942	48.3339	16	16	22	661	0.0601797	0.0601797	0.0827471	2.48618	0.531352	0.531352	0.730609	21.9515	8005.85	0.911162	0.904977	0.78125
6600	35.7589	213.106	5.95951	55.5959	38	38	46	583	0.178315	0.178315	0.215855	2.73573	1.06267	1.06267	1.28639	16.3036	7620.42	2.16401	2.14932	1.63352
6900	42.1165	158.416	3.76138	62.8493	15	15	20	411	0.0946872	0.0946872	0.12625	2.59443	0.356155	0.356155	0.474873	9.75864	6671.95	0.854214	0.848416	0.710227
7200	48.9814	128.199	2.61729	68.3362	15	15	19	321	0.117006	0.117006	0.148208	2.50393	0.306238	0.306238	0.387902	6.5535	6279.35	0.854214	0.848416	0.674716
7500	59.3123	112.787	1.90158	72.6075	11	11	13	264	0.0975287	0.0975287	0.115261	2.34069	0.185459	0.185459	0.219179	4.45101	6689.68	0.626424	0.622172	0.461648
					1756	1768	2816	98943
