# Supplementary material for: On the existence of network Macroscopic Safety Diagrams: Theory, simulation and empirical evidence
Source: PLoS One. 2018 Aug 7;13(8):e0200541. doi: 10.1371/journal.pone.0200541 (PMC6080770; doi:10.1371/journal.pone.0200541)
Supplement: S2 File — (ZIP) [file pone.0200541.s002.zip]

Archive with 1 entries (1 files):
- Density_field.xlsx
