# Supplementary material for: On the existence of network Macroscopic Safety Diagrams: Theory, simulation and empirical evidence
Source: PLoS One. 2018 Aug 7;13(8):e0200541. doi: 10.1371/journal.pone.0200541 (PMC6080770; doi:10.1371/journal.pone.0200541)
Supplement: S2 File — (ZIP) [file pone.0200541.s002.zip › Density_field.xlsx]

## Sheet: Sheet2
										Density		average Density							Average probability of crashes
K	Q	V	WSTD	Crashes						from	to	k	Average flow (Q~)	ln(k)	ln(Q`)	observations of density	sum of crashes	fraction of crashes	% fraction of crashes	ln(% fraction of crashes)
3.71245	332.217	90.5998	1.16459	0						0	1	0.5	60.9724	-0.693147	4.11042	2505	10	0.00399202	0.407295	-0.898218
3.39592	302.385	90.3686	1.14457	0						1	2	1.5	130.563	0.405465	4.87186	1998	4	0.002002	0.204259	-1.58837
2.91518	260.364	90.3732	0.972607	0						2	3	2.5	220.049	0.916291	5.39385	1036	7	0.00675676	0.689374	-0.371971
2.52176	230.314	91.9831	0.737745	0						3	4	3.5	308.151	1.25276	5.73059	728	7	0.00961538	0.981033	-0.0191496
2.14973	197.243	92.7409	0.703043	0						4	5	4.5	395.635	1.50408	5.98049	668	0	0	0	#NUM!
1.88089	173.527	93.1432	0.536278	0						5	6	5.5	476.788	1.70475	6.16707	740	6	0.00810811	0.827249	-0.189649
1.68548	156.695	93.863	0.468689	0						6	7	6.5	555.735	1.8718	6.32029	1009	7	0.00693756	0.707821	-0.345564
1.27524	119.084	94.0828	0.408902	0						7	8	7.5	632.855	2.0149	6.45024	1366	8	0.00585652	0.597525	-0.514959
1.44971	132.116	91.4641	0.451912	0						8	9	8.5	707.828	2.14007	6.5622	1548	11	0.00710594	0.725001	-0.321583
1.14579	106.676	94.0689	0.321798	0						9	10	9.5	781.721	2.25129	6.6615	1664	21	0.0126202	1.28761	0.252784
0.951989	88.4844	93.5113	0.281428	0						10	11	10.5	859.119	2.35138	6.75591	1587	14	0.00882168	0.900053	-0.105302
0.825793	76.7956	93.2879	0.236942	0						11	12	11.5	939.146	2.44235	6.84497	1918	39	0.0203337	2.07459	0.729765
0.782433	70.9911	91.3387	0.233789	0						12	13	12.5	999.287	2.52573	6.90704	1863	43	0.0230811	2.3549	0.856498
0.625133	58.5156	94.2019	0.187301	0						13	14	13.5	1043.84	2.60269	6.95066	1688	55	0.0325829	3.32435	1.20127
0.530105	50.192	95.3559	0.179756	0						14	15	14.5	1071.97	2.67415	6.97725	1209	59	0.0488007	4.979	1.60523
0.554151	50.875	91.41	0.193372	0						15	16	15.5	1096.95	2.74084	7.00029	981	53	0.0540265	5.51218	1.70696
0.469366	43.3733	91.9012	0.18013	0						16	17	16.5	1073.56	2.80336	6.97873	534	43	0.0805243	8.21569	2.10605
0.444014	42.0844	94.1686	0.181858	0						17	18	17.5	1054.55	2.8622	6.96087	356	29	0.0814607	8.31122	2.11761
0.484221	46.3628	95.1875	0.189084	0						18	19	18.5	1032.69	2.91777	6.93992	314	33	0.105096	10.7226	2.37236
0.552505	50.2489	91.6666	0.217567	0						19	20	19.5	1026.36	2.97041	6.93378	254	29	0.114173	11.6488	2.4552
8.47238	732.213	87.8949	3.71179	0						20	21	20.5	1010.11	3.02042	6.91781	209	27	0.129187	13.1806	2.57874
11.8649	984.173	85.3974	5.34426	0						21	22	21.5	1018.01	3.06805	6.92561	105	13	0.12381	12.632	2.53623
13.6717	1089.65	82.7429	6.50877	0						22	23	22.5	1035.76	3.11352	6.94289	21	2	0.0952381	9.71689	2.27387
14.4631	1135.31	81.9315	6.7147	0						23	24	23.5	1020.73	3.157	6.92828	3	0	0	0	#NUM!
14.7969	1147.58	81.5545	6.89114	0						sum						24304	520	0.980129		4.60517
13.7597	1109.46	83.8204	5.6864	0
12.954	1074.47	85.6613	5.09213	0
11.4551	980.217	87.5973	4.62731	0
10.7809	933.27	88.2818	3.91156	0
10.5957	918.783	88.0515	3.93096	0
10.5175	920.876	88.6292	3.90909	0
10.6651	924.066	87.8263	3.60919	0
10.5947	910.106	87.0668	3.31745	0
10.9168	936.801	86.9462	3.15281	0
10.6814	919.707	87.333	2.90492	0
10.6983	916.631	86.9587	2.86127	0
10.7991	923.699	86.9666	2.60189	0
10.6245	907.177	86.7326	2.58339	0
10.8629	926.226	86.7285	2.74579	0
10.6695	911.553	87.2745	2.60813	0
11.0754	943.345	86.8215	2.62466	0
11.5698	979.235	86.0847	2.73233	1
12.2063	1019.08	85.5078	3.07781	0
12.5807	1042.52	84.7127	2.92105	0
11.3493	958.898	86.0852	2.72846	0
10.3534	897	88.1621	2.51942	0
11.8769	1004.85	86.1181	2.86596	0
11.4932	971.111	85.9766	2.50124	0
11.6847	984.434	85.8733	2.78663	0
11.5488	982.681	86.7404	2.73749	0
11.1891	962.823	87.3478	2.77708	0
11.6545	1001.51	87.3381	3.06602	0
12.7745	1085.54	86.5316	3.36485	0
13.0169	1108.57	86.7288	3.62475	0
12.7345	1074.72	85.9425	3.41629	0
12.3514	1041.06	85.9177	3.11524	0
12.3271	1035.05	85.611	3.20066	0
12.79	1061.02	84.6828	3.22487	0
13.3463	1095.39	84.2842	3.59661	0
14.2029	1121.31	81.0377	3.78167	0
14.0283	1057.48	78.7914	3.98494	0
14.5046	1065.95	76.5676	4.11165	0
14.0557	1039.75	77.714	4.21123	0
14.4384	1071.46	77.2435	4.03689	0
13.6955	1018.23	78.0125	4.13305	0
12.8497	955.347	78.3879	3.97797	0
11.8807	910.456	79.7347	3.80627	0
11.6177	895.712	80.1323	3.51346	0
11.3669	895.836	81.0723	3.123	0
10.5331	854.319	82.4097	2.60816	0
10.5212	843.982	81.2655	2.37272	0
9.81399	796.004	82.3457	2.11553	0
8.05149	677.54	85.0138	2.1182	0
9.26158	763.204	83.3112	2.3191	0
9.49117	778.907	83.3565	2.3649	0
9.6203	789.394	83.2435	2.40913	0
9.97488	819.208	83.3604	2.54305	0
10.0516	821.146	82.9054	2.83358	0
9.63721	784.783	82.5309	2.88431	0
9.51203	784.726	83.6945	2.60768	0
9.07043	748.553	83.6378	2.34035	0
8.91007	734.783	83.685	2.21141	0
8.23622	682.712	83.8195	2.08703	0
7.7709	649.52	84.8121	1.96694	0
7.57842	631.704	84.5479	1.9807	0
7.39575	623.465	85.5872	1.9433	0
7.20026	606.628	85.2103	2.0429	0
7.10631	596.951	85.443	2.09089	0
6.76605	569.465	85.7578	2.08181	0
6.18143	526.597	86.3851	1.89918	0
5.905	502.982	86.5379	1.75057	0
3.1027	285.226	92.9897	0.93858	0
2.649	241.96	91.9086	0.736825	0
2.11212	199.004	94.9204	0.626264	0
1.8792	170.947	91.4436	0.669834	0
1.58414	145.693	92.4997	0.537637	0
1.23506	115.329	93.712	0.375281	0
1.18598	110.602	93.5034	0.4116	0
0.993706	92.6756	93.7086	0.349026	0
0.805515	77.1556	96.4364	0.23977	0
0.7364	70.2622	95.2624	0.263284	0
0.665627	61.3616	91.9157	0.220566	0
0.5056	48.1778	94.358	0.225321	0
0.547324	50.3097	92.167	0.160704	0
0.512077	47.2035	93.7046	0.232288	0
0.449021	41.3142	90.7177	0.167473	0
0.401133	35.4018	88.4807	0.140597	0
0.378979	33.4844	88.5879	0.154958	0
0.350397	31.0708	89.4166	0.152278	0
0.342454	31.2311	90.0826	0.136438	0
0.448676	40.6161	89.9408	0.150146	0
0.705896	61.6311	87.4684	0.214854	0
0.834207	75.1778	90.8746	0.254509	0
1.35179	119.676	89.0707	0.391701	0
2.43089	221.022	90.7997	1.16285	0
5.14941	458.987	90.1199	2.23081	0
9.08223	773.752	87.1596	4.32955	0
13.2428	1063.86	83.3319	6.28984	0
16.3138	1231.33	80.0599	8.12111	0
18.4426	1224.7	73.4131	9.48742	0
19.8162	1101.84	67.2212	11.1112	1
18.7458	1019.18	67.5348	10.5077	0
19.9443	1003.82	65.1461	12.4799	0
18.9887	995.305	66.8027	11.9419	0
16.2991	903.133	69.857	10.0556	1
16.0689	919.845	70.5429	10.3152	0
12.7882	875.801	76.5409	6.15152	1
11.6143	825.133	80.1083	5.69481	0
13.0527	960.77	79.9383	6.1084	1
12.7466	993.681	82.5897	5.21293	0
12.6926	997.739	83.164	4.77577	0
12.5536	1003.13	83.2488	4.16202	0
12.6601	1009.31	82.8236	4.02365	0
11.5868	959.04	85.0274	3.24998	0
12.3176	1003.21	83.7978	3.23759	0
11.2562	924.879	84.7828	2.98652	0
11.7563	966.009	84.1383	2.69565	0
12.5857	989.411	82.4697	3.34868	0
12.5333	985.348	81.6724	2.97314	0
12.9841	1008.59	80.1542	2.92906	0
12.4957	960.366	79.0023	3.17909	0
12.5577	924.473	79.3414	4.168	0
12.6561	930.054	79.0623	4.11976	0
11.6428	927.482	82.5505	2.74831	0
11.048	937.018	86.5604	2.40417	0
11.0108	941.335	87.2525	2.67769	0
11.1188	958.871	88.1466	3.12008	0
12.1994	1042.03	87.2762	3.45193	0
13.2383	1112.13	86.1568	4.30604	0
12.6785	1075.1	86.7103	3.62547	0
12.6034	1055.04	85.5387	3.37069	0
12.2361	1036	86.5808	3.19565	0
12.4868	1045.92	85.8836	3.16024	0
13.6993	1119.99	83.9135	3.22456	0
14.0211	1126.83	82.5173	3.41923	0
14.2959	1138.11	81.9017	3.69368	0
13.2504	1065.84	82.4962	3.30358	0
13.8688	1105.25	81.2596	3.06536	0
14.0375	1087.86	79.0407	3.23393	0
14.3978	1061.99	76.5761	3.79299	0
13.8631	996.53	76.2182	4.10968	0
12.6468	915.858	77.2773	4.45381	0
12.0037	908.558	78.7884	3.7103	0
11.342	872.748	79.7419	3.70759	0
10.1979	825.204	82.1512	2.36163	0
10.0781	813.721	81.6947	2.32199	0
9.47195	775.673	82.8931	2.23924	0
7.59674	636.513	84.6006	1.87801	0
8.13194	674.743	83.6816	2.111	0
8.53151	703.942	83.474	2.11763	0
8.63784	715.009	83.5721	2.19257	0
8.66356	718.726	83.7334	2.33895	0
8.17322	672.467	83.1224	2.0564	0
7.54555	629.615	84.0316	1.90161	0
7.56091	636.19	84.9139	1.91839	0
7.25848	615.106	85.5862	1.88173	0
6.77766	577	85.7989	1.76999	0
6.54434	558.283	86.2298	1.89976	0
6.4805	548.796	85.7251	1.95665	0
6.10185	520.071	86.3859	1.80325	0
5.62154	483.562	87.0373	1.91177	0
5.01125	434.662	87.9593	1.50718	0
4.97261	436.403	88.7454	1.57015	0
4.41543	387.396	88.8746	1.30801	0
3.69334	326.425	89.4345	1.14669	0
3.59544	321.65	90.0951	1.20375	0
3.08011	277.588	90.7531	1.03461	0
2.68297	238.566	89.8814	0.887502	0
2.0858	192.712	92.7811	0.710181	0
1.80152	166.296	92.5453	0.535863	0
1.75576	162.544	93.4512	0.539497	0
1.36362	125.058	92.1793	0.523223	0
1.1468	105.544	92.0489	0.399824	0
0.975484	89.9022	92.7625	0.277196	0
0.826431	75.9422	91.9453	0.282175	0
0.83828	77.9286	93.0816	0.266784	0
0.665112	61.28	92.4569	0.264382	0
0.645843	59.3156	91.2412	0.27516	0
0.56116	50.8356	90.6742	0.235456	0
0.488278	44.4711	89.8932	0.209612	0
0.392677	37.0973	94.4213	0.137017	0
0.409819	37.3822	92.0907	0.144485	0
0.418018	40.0045	95.8307	0.141248	0
0.454453	41.5536	92.3421	0.158167	0
0.438141	39.885	92.0131	0.160821	0
0.574398	52.9511	92.4783	0.222989	0
0.686191	59.2232	86.8909	0.226173	0
1.03155	90.3304	88.1962	0.273327	0
1.5592	136.674	88.7627	0.472371	0
2.60253	229.587	88.6244	1.22105	0
5.11439	447.009	88.5124	2.36263	0
9.04581	767.23	87.017	4.32465	0
13.3245	1068.69	83.0459	6.18977	0
16.0607	1197.6	79.2203	7.87948	0
18.6699	1147.57	70.5094	10.586	0
20.3005	1080.58	65.7914	12.2656	0
21.2477	1048.33	62.7172	12.7839	0
19.0973	991.757	64.9142	11.1399	0
16.8904	965.894	69.1552	10.0065	1
13.2927	886.398	75.0275	6.73327	1
12.975	879.677	76.1984	6.3847	0
12.8902	905.323	77.6577	6.32962	0
12.3695	946.982	80.6716	4.82162	0
11.9548	978.124	83.8845	3.69069	0
12.0127	990.92	84.3896	3.67936	0
12.2927	1025.46	84.9294	3.38637	0
11.3065	946.832	85.3306	3.02283	0
11.5455	952.482	84.4551	3.15154	0
11.2989	942.42	85.0699	2.88241	0
11.5115	970.518	85.9997	2.87196	0
11.7899	985.08	85.3947	2.85082	0
11.5924	970.022	85.7498	2.74737	0
11.5386	963.223	85.5846	2.60932	0
11.9064	990.013	85.0549	2.55012	0
10.8517	927.17	87.1272	2.47188	0
10.8791	928.004	87.0208	2.38577	0
11.1872	949.719	86.4323	2.44508	0
10.9818	936.451	86.9017	2.37942	0
10.8735	931.04	87.4218	2.44957	0
13.1874	1093.59	85.3485	4.02797	0
12.3566	1045.8	86.9289	3.55936	0
12.8272	1068	85.2369	3.20193	0
12.5772	1044.78	85.3336	3.29104	0
13.0696	1072.81	84.1986	3.08478	0
13.5411	1109.36	83.8559	3.14484	0
14.2156	1128.05	81.8862	3.40534	0
13.5687	1068.82	81.7302	3.78752	0
13.7479	1063.47	79.9788	3.63246	0
14.022	1076.13	79.5383	3.67135	0
14.2527	1083.28	78.5012	3.58569	0
14.5786	1072.28	76.8522	3.94808	0
13.1739	944.03	76.8907	4.28575	0
13.4048	980.062	77.1652	4.33106	0
12.3412	935.319	78.8843	3.9722	0
11.8119	902.489	79.1932	3.47492	0
10.5297	835.735	81.1391	2.78137	0
10.4506	839.262	81.3081	2.22153	0
9.5506	772.549	81.9404	2.2562	0
8.17622	677.438	83.858	2.03894	0
8.81779	725.566	83.2304	2.34696	0
8.50761	704.624	83.7865	2.4505	0
8.84017	728.451	83.3061	2.22503	0
8.26916	686.712	84.1598	2.2175	0
8.20364	675.571	83.5955	2.07835	0
7.82751	647.473	83.7196	1.98225	0
7.88127	661.102	85.4625	2.20751	0
7.86866	661.088	85.6765	2.22148	0
6.70014	562.434	85.2547	1.76418	0
6.70014	562.434	85.2547	1.76418	0
6.37281	536.283	85.4632	1.91508	0
6.17046	521.863	85.6227	1.9106	0
5.51958	475.058	87.1518	1.71041	0
5.12372	447.805	88.491	1.4857	0
5.02486	434.814	87.6522	1.66959	0
4.79043	417.76	88.3554	1.52123	0
3.99155	353.881	89.7884	1.46455	0
3.83657	341.009	89.9244	1.11026	0
3.2057	290.403	91.1593	0.940346	0
3.02277	274.593	91.337	0.893371	0
2.32296	212.231	92.4754	0.664937	0
1.86479	171.934	92.8508	0.566979	0
1.63458	149.369	91.8918	0.499704	0
1.42825	130.378	91.9535	0.477899	0
1.12891	103.427	91.5297	0.405481	0
1.041	95.6	92.1783	0.33994	0
0.949256	87.32	92.5213	0.330029	0
0.665	62.6239	94.25	0.199836	0
0.620888	56.3982	91.3381	0.183742	0
0.59571	54.5044	91.969	0.247539	0
0.494583	43.6133	89.3868	0.190493	0
0.480532	42.2533	88.3528	0.191195	0
0.374212	35.3244	94.1439	0.16553	0
0.448126	40.5575	90.7454	0.176584	0
0.389538	35.2444	90.6544	0.148739	0
0.428955	39.7111	92.1967	0.161356	0
0.322626	29.4933	93.5054	0.14984	0
0.565917	52.3867	93.3316	0.163366	0
0.931465	80.7022	87.4067	0.292134	0
1.37827	124.289	90.9456	0.43191	0
2.38452	215.283	91.1462	1.12028	0
5.01411	445.627	90.1083	2.25847	0
9.01375	767.159	87.0939	4.11997	0
13.1341	1056.46	83.5339	6.05904	0
15.656	1187.38	80.4021	7.91526	0
16.1257	1111.26	76.3392	7.62839	0
17.0008	1079.1	73.7483	9.12082	0
17.7472	1067.2	71.22	9.75138	1
18.6006	1026.95	69.2212	11.971	0
17.1745	959.933	70.5923	11.6441	0
16.1347	985.629	73.9408	10.7877	0
13.8742	963.219	79.259	8.73017	0
13.1087	974.826	82.1493	7.38273	0
12.5513	958.054	82.9282	6.41544	0
12.1386	997.487	85.1324	4.27263	0
12.0037	1012.39	86.07	3.32169	0
11.9068	1005.69	85.953	3.06423	0
12.1597	1025.67	85.9121	3.18201	0
12.3106	1024.02	84.7724	3.14818	0
11.82	981.036	85.1118	3.09021	0
11.7939	995.48	86.3735	2.72087	0
11.6296	982.902	86.4524	2.74637	0
11.7596	988.022	86.2249	2.837	0
11.5711	976.085	86.2851	2.53122	0
11.6359	965.683	84.8766	2.52665	1
11.9968	969.076	83.1312	3.3259	0
11.0207	940.625	86.9463	2.39386	0
11.6724	985.415	86.3479	2.89087	0
10.8266	928.067	87.6081	2.67483	0
13.4904	1119.66	84.6579	3.52018	0
12.9655	1065.75	84.4487	3.32432	0
12.7202	1020.82	82.4118	3.0139	0
13.356	1003.08	78.9542	3.63007	0
13.4839	998.018	78.9752	4.19873	0
14.4868	1044.33	77.3855	4.66377	0
14.674	1054.2	76.4902	4.79806	0
14.6155	1039.51	75.8748	4.79054	0
14.8025	1048.39	74.8774	4.2413	0
14.3734	1038.64	75.6867	3.82377	0
14.5195	1041.8	75.4183	3.85825	0
15.2569	1077.05	74.3171	4.21492	0
14.6506	1012.72	74.9661	5.11617	0
13.0072	940.439	76.8398	4.33368	0
11.256	894.737	81.3491	3.01403	0
10.6512	870.978	83.2314	2.32897	0
10.0712	824.862	83.4263	2.27617	0
10.5707	855.893	82.3304	2.37269	0
9.82525	799.487	82.7342	2.32699	0
8.59786	711.982	84.0427	2.16064	0
8.99264	740.062	83.7931	2.55136	0
9.58027	785.5	83.263	2.36046	0
9.68146	797.5	83.5342	2.33928	0
9.15521	753.719	83.4631	2.1774	0
8.5299	704.96	83.7721	2.28872	0
8.41755	694.375	83.5945	2.2258	0
7.56767	639.161	85.7687	1.78165	0
7.8207	654.237	84.7535	2.07743	0
7.17121	603.336	85.4232	1.95752	0
6.90321	582.344	85.8062	1.77113	0
6.17883	524.286	86.8087	1.74145	0
6.25435	530.031	86.2772	1.73324	0
6.0449	516.161	87.0254	1.7907	0
5.43691	468.241	87.806	1.7323	0
5.36035	460.013	87.2372	1.88526	0
4.86812	425.598	88.7345	1.51403	0
4.4142	389.054	89.7133	1.35071	0
3.69461	331.08	90.7355	1.11297	0
3.68633	328.933	90.2541	1.03345	0
2.78517	257.665	93.3106	0.898668	0
2.35578	217.134	93.2152	0.744791	0
2.07212	188.826	92.111	0.587394	0
1.76799	161.089	92.0684	0.557715	0
1.45414	135.786	94.3072	0.471301	0
1.34022	120.812	90.3385	0.456596	0
1.04493	98.6741	94.6448	0.389442	0
1.0108	92.9152	92.4183	0.405434	0
0.85999	79.9241	93.058	0.273793	0
0.793932	73.558	93.5508	0.26744	0
0.573156	52.5223	91.9466	0.252222	0
0.553759	52.4286	95.1899	0.247702	0
0.461301	43.1339	94.2403	0.153864	0
0.405112	37.4866	92.7856	0.13833	0
0.520531	48.3125	93.4776	0.155504	0
0.502786	45.9955	92.3028	0.178332	0
0.427186	39.5982	92.7708	0.183572	0
0.444385	41.4464	92.178	0.175057	0
0.505081	45.067	89.188	0.180522	0
0.664924	59.9509	90.5884	0.248718	0
0.946749	84.1741	89.8037	0.252012	0
1.38891	119.518	87.0486	0.461104	0
2.53028	228.045	90.469	1.13969	0
4.82956	428.464	90.1097	2.16176	0
8.7226	749.741	88.0161	3.83213	0
13.3463	1064.91	83.1123	6.39121	0
15.8876	1189.46	80.0233	8.13281	0
18.5172	1168.84	72.5788	10.6988	0
19.6945	1077.9	66.953	12.2791	0
19.8576	1055	66.413	11.9676	0
18.1786	1022.45	69.0438	10.6156	0
13.4773	950.679	78.6435	6.71511	0
13.1131	974.196	80.1227	5.88631	0
12.1373	981.812	83.3668	4.04609	0
11.8091	999.415	86.2062	3.2995	0
11.9123	1011.71	86.3305	3.32612	0
11.8044	997.777	86.0444	3.32581	0
12.1862	1023.05	85.4956	3.01984	0
11.9401	1008.93	86.0655	2.99129	0
11.9244	1005	85.9208	3.02354	0
11.7253	995.496	86.5692	2.6508	0
11.3839	968.272	86.8686	2.57055	0
11.7971	995.152	85.7153	2.44453	0
11.684	991.518	86.3934	2.54797	0
12.0761	1017.8	85.7933	2.62739	0
12.2431	1024.84	85.3449	2.57981	0
11.7069	990.156	86.2403	2.60323	0
10.5363	903.42	87.34	2.30307	0
11.0864	948.156	87.2154	2.41811	0
10.7699	924.04	87.3706	2.40804	0
11.0882	943.08	86.5945	2.29877	0
10.7844	928.491	87.6296	2.26467	0
10.7207	924.763	87.6953	2.17935	0
10.7923	929.156	87.6666	2.57097	0
12.1472	1036.22	87.0542	3.35674	0
12.6012	1072.36	86.7819	3.49116	0
12.4921	1060.94	86.4102	3.06071	0
11.8779	1007.39	86.3989	2.74018	1
12.1878	1019.91	85.3992	2.97733	0
12.1425	1018.49	85.4597	2.69919	0
13.2044	1091.36	84.2986	3.04407	0
13.1237	1074.33	83.1926	2.83775	1
13.2021	1073.72	82.9427	2.95187	1
14.0685	1038.94	77.564	3.99601	0
15.6406	1113.83	76.5484	5.88457	0
14.4048	1101.19	78.5953	3.38836	0
14.6828	1097.3	77.4928	3.43096	0
12.6937	976.754	80.1297	3.417	0
11.7228	929.304	81.4333	2.96435	0
11.3609	913.192	82.0198	2.51667	0
11.1699	902.812	82.228	2.22318	0
10.5087	856.21	82.8833	2.25043	0
10.6122	854.062	81.8467	2.51743	0
10.375	834.205	81.7295	2.35045	0
8.64681	714.263	83.9957	2.34364	0
8.80766	729.982	84.1545	2.33265	0
9.04649	748.371	84.0883	2.52114	0
9.20718	758.379	83.7599	2.64607	0
8.82553	736.692	84.7946	2.20766	0
8.49656	700.29	83.8084	2.15723	1
8.33829	685.219	84.2054	2.53963	0
7.89607	653.674	84.5992	2.13161	0
7.67741	638.665	84.8935	2.07469	0
7.46332	620.853	84.7408	2.0623	0
6.87008	582.879	86.3382	1.8911	0
6.6344	558.915	85.913	2.0786	0
6.47274	548.04	86.3328	1.83374	0
5.89399	504.679	87.2792	1.69263	0
5.838	500.295	87.2959	1.7721	0
5.38529	463.112	87.6161	1.73351	0
4.91548	430.482	89.1488	1.5503	0
4.22287	370.728	89.1725	1.2293	0
3.78753	336.688	90.1248	1.07367	0
3.65689	327.357	90.7746	1.23402	0
3.01691	273.647	91.9567	0.901311	0
2.41716	219.25	91.7625	0.786271	0
1.91246	176.451	93.4473	0.648986	0
1.99876	184.795	93.3724	0.601634	0
1.60143	148.946	94.26	0.571906	0
1.32248	120.629	92.4348	0.521153	0
1.2326	113.562	93.0569	0.432317	0
0.971246	91.625	95.8069	0.340811	0
0.892853	82.2902	92.3627	0.329953	0
0.725933	66.8393	93.1909	0.304166	0
0.64641	58.567	91.5166	0.254652	0
0.592241	52.6429	88.5864	0.23959	0
0.635519	58.8839	92.6792	0.250803	0
0.498148	46.9196	95.4493	0.195832	0
0.450435	43.0268	95.5881	0.177389	0
0.467248	44.7232	96.126	0.162426	0
0.404399	37.8438	94.7012	0.138089	0
0.40721	36.7232	90.4613	0.144631	0
0.481871	45.1786	94.0058	0.208493	0
0.693615	62.6696	91.2277	0.239776	0
0.928766	81.8348	88.7796	0.225616	0
1.44095	127.902	90.0146	0.411876	0
2.28531	205.598	90.3576	1.02038	0
4.85806	430.487	90.0416	2.07819	0
8.56509	736.772	88.1619	3.86259	0
12.6114	1019.05	84.0446	5.86888	0
15.8412	1185.41	79.703	8.09186	0
17.7266	1203.87	75.3204	9.60597	0
19.0268	1111.87	70.5703	11.6248	0
19.6076	1035.24	65.7868	11.7192	0
18.4335	1012.51	68.348	11.1297	0
14.9904	939.201	73.8441	8.17321	0
12.9001	930.076	79.5732	6.26954	0
11.4727	939.379	85.3627	4.70872	0
11.5803	982.116	86.7088	3.89042	0
11.9384	1002.18	85.8321	4.00459	0
11.5547	979.897	86.6553	3.40832	0
12.1859	1024.87	85.6404	3.19097	0
12.1309	1024.16	86.1387	3.35672	0
12.2365	1019.86	85.1056	3.46766	0
11.823	989.835	85.5276	2.93312	0
12.3025	1016	85.1362	3.1723	0
11.913	979.161	84.9156	3.03471	0
11.8689	967.272	84.2418	3.00304	0
11.8344	973.232	84.8869	2.84066	0
11.7625	976.683	85.4303	2.79225	0
12.2371	987.268	83.2287	2.94882	0
12.7675	1006.5	81.8243	3.20091	0
12.2792	987.603	83.3022	3.35573	0
10.5687	894.107	86.7398	2.47669	0
11.6579	975.049	85.3304	2.41625	0
11.8043	970.455	84.5933	2.74044	0
12.0398	983.205	84.235	2.9796	0
12.0121	982.049	84.2021	2.67287	1
11.6479	962.531	84.8567	2.63241	0
12.1589	1016.22	85.3481	2.96134	0
12.9305	1081.86	85.4389	3.2193	0
13.5028	1115.73	84.5618	3.75481	0
12.8602	1070.14	85.2812	3.59188	0
12.9539	1068.27	84.2333	3.15863	0
12.9027	1064.18	84.3509	3.07834	0
11.9683	1006.97	85.6859	2.65615	0
13.6115	1108.9	83.0112	3.09975	0
13.3454	1092.15	83.5272	3.04293	0
14.2455	1141.5	82.0724	3.43437	0
14.051	1108.53	81.5264	3.68607	0
13.4245	1059.69	82.0949	3.94917	0
13.5381	1067.72	81.4447	3.90253	0
13.7368	1062.06	80.2298	4.03865	0
12.3577	965.73	81.2169	3.97492	0
11.7183	941.296	82.2131	3.09466	0
11.3009	909.336	81.8665	2.60896	0
11.0231	891.155	82.1379	2.55624	0
10.5014	853.226	82.4701	2.49438	0
10.4926	845.438	81.9939	2.1935	0
10.1822	823.08	82.0352	2.42826	0
8.81095	726.801	83.6035	2.20314	0
8.3175	692.389	84.4379	2.31915	0
9.56883	780.942	82.7528	2.44885	0
9.71226	793.518	82.8372	2.66983	0
9.41182	772.615	83.4013	2.49422	0
8.94926	737.403	83.5882	2.27413	0
9.22586	752.934	83.0759	2.51987	0
9.00256	740.934	83.5247	2.32066	0
8.58725	711.867	84.1466	2.31594	0
8.2092	685.858	84.8836	1.93971	0
7.38442	625.792	86.0211	1.91902	0
7.68833	636.44	84.2758	2.09449	0
7.26841	615.547	86.0465	2.03885	0
6.93315	585.774	85.4432	1.94481	0
6.53086	555.336	86.2113	1.87485	0
6.35956	539.084	86.0398	2.0087	0
6.59027	557.327	86.0822	2.14813	0
5.83692	498.473	86.8989	1.89369	0
5.62683	484.903	87.465	1.79392	0
3.09276	289.089	94.4087	0.907857	0
2.5669	237.857	93.9046	0.712077	0
1.96584	188.341	97.0992	0.603889	0
1.56095	145.659	94.2912	0.545197	0
1.45714	133.404	92.6524	0.45841	0
1.10804	104.422	94.7006	0.37652	0
0.874235	83.9283	96.8929	0.288069	0
0.823939	79.6741	97.9485	0.299431	0
0.757897	72.1161	96.7574	0.22255	0
0.61623	59.7946	97.2836	0.222632	0
0.585245	55.7143	96.0428	0.224209	0
0.528649	50.067	96.5888	0.226811	0
0.484682	46.9955	98.271	0.192654	0
0.412774	40.3304	97.2496	0.188748	0
0.409588	39.5804	97.1278	0.175924	0
0.4187	39.0268	94.0012	0.140984	0
0.3583	33.683	94.9346	0.131008	0
0.372026	36.417	98.8767	0.155952	0
0.326105	30.3288	93.2512	0.137927	0
0.493998	45.8288	93.1236	0.209249	0
0.602293	53.0045	88.6588	0.191262	0
0.884648	77.3423	87.8294	0.284501	0
1.38569	123.363	90.6316	0.542454	0
2.32228	205.561	89.0411	1.09924	0
4.47717	397.027	89.4801	2.0311	0
7.94401	686.554	88.1802	3.70156	0
12.0568	994.732	84.8943	5.40478	0
14.888	1151.58	81.6109	7.4278	0
16.3144	1190.48	78.8417	8.64399	0
18.0047	1117.58	71.7288	10.027	0
17.6027	1042.7	70.3087	9.72679	0
16.9201	1052.05	72.2116	9.18544	1
14.6796	960.076	75.8229	8.06987	2
12.4886	930.996	81.0507	5.90729	0
11.3923	951.911	86.4257	4.61216	0
11.475	979.804	87.2229	4.2445	1
11.6109	983.371	86.5419	4.11303	0
11.4737	976.75	87.0739	3.81309	0
11.2836	964.746	87.3807	3.30447	0
11.1424	947.469	86.8197	3.15401	0
11.4376	966.509	86.3981	3.31421	1
11.3017	950.795	85.9198	2.77412	0
11.0869	936.808	86.5013	2.84544	0
11.1839	944.804	86.4777	2.52229	0
11.1106	933.094	86.1667	2.57128	0
10.4275	895.411	87.7056	2.36342	0
11.0142	950.085	88.0108	2.43125	0
10.9604	942.442	87.6159	2.42845	0
12.1613	1026.18	85.9746	2.65017	0
11.5023	983.076	87.381	2.80339	0
10.1019	879.616	88.7914	2.37159	0
10.5057	915.536	88.7947	2.31651	0
10.6866	921.759	87.9104	2.30077	0
10.652	917.848	87.8547	2.43078	0
10.4567	911.621	88.8281	2.24573	0
10.7895	888.987	85.6809	3.15171	0
11.4886	928.21	85.1193	3.60137	0
11.7745	932.455	84.3203	3.92602	0
13.2693	994.415	82.0047	5.54461	0
13.5302	1009.31	80.6735	4.99334	0
13.6175	1048.08	80.7642	4.40807	0
14.0882	1034.98	80.373	6.30927	0
13.3321	983.321	80.9368	6.03833	0
14.2924	1131.11	82.1794	3.90686	0
13.8944	1101.9	81.6575	3.44407	0
14.921	1121.03	78.2182	4.05149	0
14.9381	1070.53	75.0239	4.15512	0
15.2459	1064.61	74.1792	4.58183	0
13.8955	920.179	74.1888	5.92031	0
13.4008	902.022	74.8036	5.45803	0
12.3307	851.901	75.5194	4.74767	0
10.9529	780.87	78.1379	4.55211	0
10.7937	835.339	80.416	3.3677	0
8.14451	688.607	86.1869	2.39669	0
8.49161	714.228	85.5117	2.28827	0
8.69565	724.272	84.9153	2.35706	0
8.63766	724.665	85.3661	2.40259	0
8.07754	685.116	86.3525	2.11831	0
7.83109	664.259	86.3342	2.14396	0
7.5017	637.571	86.5621	2.17465	0
7.38325	631.022	87.2542	2.17614	0
6.68637	573.527	87.5217	1.85131	0
6.88775	585.835	86.4914	1.68798	0
6.60431	559.683	86.7249	1.759	1
6.17445	526.562	87.1102	1.83926	0
5.69873	485.567	87.1508	1.83257	0
5.06624	436.085	88.4555	1.72641	0
4.92081	431.304	89.4799	1.54186	0
4.3872	388.844	90.2387	1.43707	0
3.79518	340.594	91.2267	1.29146	0
3.62654	326.094	91.2393	1.05792	0
3.11491	283.152	92.3878	0.930575	0
2.63641	240.732	93.1573	0.871637	0
1.94483	177.098	92.4939	0.662722	0
1.77728	164.857	93.8461	0.592302	0
0.851204	79.8027	95.1731	0.25733	0
0.740053	70.9144	96.5938	0.261476	0
0.577	54.3661	95.6306	0.217783	0
0.554377	53.4753	97.3249	0.229027	0
0.553713	52.6071	96.5818	0.22211	0
0.518244	50.3333	96.5281	0.228218	0
0.38939	38.0357	98.9135	0.148869	0
0.392607	36.5289	92.6446	0.157573	0
0.373679	36.0178	96.238	0.144932	0
0.416372	38.8978	93.2829	0.152732	0
0.430494	39.8978	93.23	0.147681	0
0.426817	38.2277	90.6349	0.135195	0
0.656792	58.7566	90.1803	0.242008	0
0.781138	69.1473	89.2518	0.246595	0
1.36003	121.356	90.1216	0.435926	0
2.18252	196.498	90.5155	1.02527	0
4.46473	397.885	89.498	2.02991	0
7.6591	666.173	88.2929	3.36505	0
11.5	951.093	84.2815	5.09117	0
13.8769	1093.45	81.8269	7.09203	0
15.07	1111.31	78.5038	7.43854	0
18.5359	1081.34	70.1073	11.4875	0
19.2321	1072.68	68.2292	11.8254	0
17.4451	1044.42	70.3489	10.1234	0
14.1936	951.075	76.2332	7.81851	0
12.1992	944.288	82.0542	5.3999	0
11.2063	951.438	86.8533	4.47389	0
11.4016	974.77	87.1996	4.73512	0
11.3751	971.265	86.959	4.359	0
11.075	947.712	86.813	3.63117	0
11.1944	959.876	86.9567	3.55723	0
11.1757	951.863	86.7011	3.59525	0
10.32	889.946	87.9116	3.06225	0
10.8458	929.321	87.2619	2.65376	0
10.8052	924.362	87.11	2.5209	0
10.602	906.638	87.2731	2.39686	0
11.2463	960.487	87.0772	2.49554	0
10.8802	931.969	87.3921	2.47907	0
11.2207	956.629	86.8276	2.41783	0
11.4564	968.246	86.2037	2.41274	0
11.466	981.246	87.3383	2.43808	0
9.7344	845.496	88.4836	2.18071	0
10.517	907.161	87.8456	2.25275	0
10.4145	901.737	88.0628	2.29377	0
10.7081	918.567	87.272	2.23694	0
10.9744	939.071	87.1896	2.47433	0
10.7209	922.629	87.8888	2.40883	0
10.5451	913.031	88.6066	2.7884	0
12.1542	1032.82	87.1133	3.30191	0
12.7984	1079.59	86.6468	3.8117	0
12.7882	1086.04	86.9601	3.43392	0
13.0025	1079.65	85.0013	3.36247	0
13.1234	1085.27	84.4907	3.17134	0
12.707	1054.48	85.1724	3.00761	0
13.5498	1099.08	83.4818	3.32406	0
14.1111	1110.23	81.6182	3.78687	0
14.7878	1121.84	79.1894	4.17058	0
14.5017	1088.44	78.3917	4.04071	0
14.1561	1061.61	77.9878	3.76236	0
13.6764	997.531	76.7597	3.97472	0
15.5439	1067.5	73.3231	4.91052	0
14.3557	987.116	75.0244	5.27783	0
13.2972	928.455	75.9058	4.74647	0
12.3723	912.17	78.3191	3.98533	0
11.8934	907.5	79.546	3.66486	0
11.3281	870.17	80.1701	3.30788	1
10.4868	808.562	80.7527	3.3566	0
11.3593	898.379	81.3613	2.99861	0
9.34428	764.366	83.4185	2.16092	0
9.31251	764.348	83.573	2.46219	0
9.4848	775.469	83.1364	2.50563	0
8.81829	726.134	83.8196	2.34278	0
8.79927	726.844	84.0963	2.31139	0
8.47665	705.911	84.6065	2.22482	0
8.03696	665.92	84.2838	2.02338	0
8.16905	677.43	84.2979	1.87473	0
7.74557	650.143	85.2419	2.03274	0
7.0264	590.317	85.7971	1.94848	0
6.57466	555.704	86.1975	1.75474	0
6.78092	572.951	86.2551	1.79451	0
6.34111	541.75	87.3926	1.92064	0
6.09649	517.455	86.6618	1.95281	0
5.99342	512.634	87.319	1.9854	0
5.532	475.576	87.6445	2.0524	0
5.30285	460.504	88.7771	1.83517	0
4.61807	403.759	88.933	1.38493	0
3.91216	348.223	90.7337	1.26638	0
3.80629	338.183	90.3105	1.08486	0
3.32274	297.759	91.0243	1.04737	0
2.59178	232.317	90.8941	0.781777	0
2.05349	189.085	92.8223	0.57062	0
1.74664	156.411	91.1861	0.560537	0
1.26806	117.536	93.9325	0.384433	0
1.2181	112.513	93.3004	0.404011	0
1.16824	108.067	92.9467	0.38977	0
0.936967	84.9955	91.6204	0.280486	0
0.733505	66.1339	92.0613	0.223927	0
0.641059	59.375	94.2369	0.193721	0
0.642939	63.9866	98.948	0.235474	0
0.609867	57.8125	95.4218	0.206512	0
0.527275	48.5134	91.9195	0.197016	0
0.435214	40.1384	92.9146	0.183756	0
0.528423	48.933	92.8436	0.214172	0
0.445303	40.3438	91.8405	0.134008	0
0.434778	39.5536	91.7279	0.201351	0
0.418182	36.5089	88.3501	0.142985	0
0.478425	43.0536	90.6555	0.160484	0
0.657574	58.8929	90.1391	0.219001	0
0.787311	69.0536	87.8595	0.278009	0
1.25432	110.192	88.6317	0.434012	0
2.28469	200.393	88.3709	1.05015	0
4.35583	383.754	88.6319	1.92308	0
7.23648	628.942	87.841	3.18249	0
10.3028	866.42	85.8966	4.43203	0
13.4346	1069.65	82.0657	6.35002	1
14.5727	1131.86	80.8032	7.18874	0
15.2875	1135.36	78.8732	7.12154	0
15.7542	1090.29	76.5289	7.95168	0
14.9083	1049.33	77.5975	7.22004	0
12.669	962.312	81.1686	5.47457	0
11.6401	965.933	84.922	4.61537	0
11.6162	968.455	85.065	4.74379	0
11.4133	970.679	86.6307	4.14924	0
11.1458	950.415	86.9995	4.00768	0
11.247	956.58	86.5843	3.42247	0
11.2623	948.888	85.8295	3.13839	1
10.4181	805.679	81.9908	3.47312	0
11.82	829.446	79.0299	5.27229	0
12.6122	864.344	78.7759	6.59849	0
12.1701	865.013	79.5508	5.65729	0
12.7138	917.232	79.7263	6.06916	0
11.3362	925.089	83.7215	2.8262	0
10.6979	907.022	86.5625	2.39723	0
10.7954	921.201	87.035	2.32333	0
11.4222	967.79	86.3622	2.47183	0
12.3531	1018.12	83.9644	2.62835	0
11.2101	947.585	86.4588	2.57002	0
10.1318	877.357	88.3828	2.37848	0
10.7922	920.58	86.6877	2.2714	0
10.8003	919.879	86.8601	2.28913	0
10.7716	919.754	87.0906	2.30101	0
11.0618	945.522	87.1843	2.329	0
11.007	942.228	87.4581	2.47797	0
11.5463	989.071	87.4435	2.81676	0
12.7218	1078.6	86.574	3.36501	0
12.9151	1078.18	85.1705	3.48703	0
13.4083	1071.42	82.2025	3.25512	0
13.3354	1071.68	82.8094	3.57832	0
13.1825	1063.14	83.3852	3.85668	0
13.0794	1050.07	83.2784	3.42129	0
14.1576	1105.88	81.2333	3.65744	0
14.3095	1103.14	79.9239	3.5152	0
15.233	1110.56	76.1631	3.80931	0
15.1616	1088.71	74.8241	3.81708	0
15.7829	1094.31	73.628	4.81663	0
15.605	1078.69	73.5935	4.99393	0
15.9924	1089.49	72.4154	5.15231	0
15.7387	1035.73	72.94	6.20329	0
14.1011	939.272	73.4549	5.53616	0
13.3349	898.192	73.8581	5.17672	0
13.3359	905.518	74.1046	4.98265	0
12.6537	890.598	75.6157	4.12469	0
11.543	839.741	77.1617	3.81722	0
11.334	851.076	77.5511	2.73162	0
10.7201	784.862	78.5728	3.89984	0
9.06848	731.223	82.4094	2.69845	0
9.4164	773.781	83.6379	2.41904	0
9.44957	775.246	83.5098	2.41679	0
9.77965	803.08	83.5072	2.59363	0
9.17715	755.205	83.6976	2.34274	0
8.92643	735.237	83.905	2.42509	0
8.50268	706.54	84.5093	2.11348	0
8.37577	693.049	84.1207	2.20042	0
7.71668	643.897	85.0115	2.09924	0
7.19786	603.406	85.3196	1.92221	0
6.89925	583.388	86.4172	1.91862	0
6.64067	565.04	87.1818	2.06315	0
6.25082	531.031	86.9862	1.97924	0
6.08904	520.848	87.5113	2.13927	0
5.81202	497.545	87.7896	2.0663	0
5.08147	439.228	88.4305	1.69764	0
4.59624	402.348	89.1479	1.4098	0
4.1199	366.884	90.7842	1.16004	0
3.80369	341.835	91.4985	1.32868	0
3.05218	276.504	92.1016	0.9498	0
2.49386	226.129	92.0983	0.748179	0
2.03655	187.29	93.3041	0.649645	0
1.03192	96.8834	95.0817	0.377833	0
0.873165	82.5312	96.0537	0.256869	0
0.716449	67.3839	95.2078	0.22789	0
0.630512	59.5893	95.1947	0.220301	0
0.69367	64.3259	94.135	0.23172	0
0.582505	53.433	92.7538	0.251072	0
0.474306	44.2455	93.7991	0.174724	0
0.45682	43.1741	95.8442	0.16659	0
0.404586	38.5804	96.4798	0.12595	0
0.385428	34.8214	92.0841	0.139207	0
0.427908	39.0223	91.1358	0.192288	0
0.508623	45.9509	90.4882	0.198222	0
0.593338	52.7991	89.2864	0.219326	0
0.776342	69.0759	89.5738	0.252807	0
1.30483	114.143	88.3629	0.434424	0
2.03174	175.188	86.9558	0.991868	0
4.04258	358.902	89.592	1.66728	0
6.78695	597.621	89.2141	2.89121	0
9.93672	843.205	86.2977	4.18394	0
11.9347	969.621	83.8325	5.82901	0
13.6713	1096.73	82.584	6.15836	0
14.4885	1135.05	82.0489	6.86016	0
14.2723	1100.64	81.7011	6.57148	0
14.0977	1068.42	81.4402	6.7073	0
12.5585	970.031	82.4196	5.4166	0
11.6663	959.192	84.7518	4.51894	0
11.5355	969.772	85.9773	4.62127	0
11.5569	980.732	86.7935	4.52893	0
11.7047	994.562	86.3783	4.06736	0
11.3587	966.857	86.7325	3.85077	0
11.5415	979.991	86.3943	3.34886	0
11.3971	976.174	87.2123	2.80349	0
10.9973	937.629	86.796	2.86224	0
10.7338	910.656	86.3874	2.769	0
10.5073	898.616	87.1817	2.5555	0
10.1298	868.107	87.3631	2.35541	0
10.0846	860.875	86.9389	2.22888	0
9.91654	846.719	87.0207	2.26938	0
10.3071	871.857	86.1796	2.30823	0
10.5315	895.652	86.5845	2.28731	0
11.378	960.304	85.8746	2.35375	0
11.122	946.768	86.7192	2.41144	0
9.58716	836.701	88.9996	2.06519	0
10.2818	883.897	87.5498	2.36761	0
10.5314	898.478	86.808	2.20554	0
10.5121	899.308	87.018	2.19873	0
10.2951	883.835	87.3856	2.31414	0
10.7085	922.188	87.6871	2.41794	0
10.6663	916.821	87.5821	2.50439	0
12.1074	1018.33	85.8893	3.1636	0
12.7776	1068.96	85.6693	3.33274	0
13.1715	1092.24	85.1859	3.74624	0
12.5578	1045.65	84.9227	3.00858	0
13.1535	1077.03	83.8759	3.37712	1
12.4933	1026.33	84.1405	3.10914	0
13.6787	1108.72	83.0053	3.37788	0
14.0089	1121.88	82.2239	3.31984	0
14.9534	1148.94	79.6852	3.91827	0
14.2154	1063.56	78.7772	4.13913	0
13.9399	1067.85	79.6892	3.93305	0
15.3065	1107.95	75.174	3.91105	0
15.4872	1056.48	73.8955	5.2286	1
15.3756	1001.06	73.0501	6.38138	0
14.2328	929.094	74.4443	6.48365	0
13.7947	904.541	73.7232	6.03081	0
13.2074	883.628	74.8007	5.80635	0
12.1792	860.049	76.3748	4.55207	0
11.3725	873.614	79.726	3.5184	0
10.9288	867.336	80.8912	2.32408	0
10.0207	806.372	81.8444	2.16326	0
8.70873	719.287	83.9956	2.1404	0
9.34065	760.018	82.7066	2.19678	1
9.37635	766.543	83.0103	2.49025	0
8.94523	734.892	83.5045	2.47248	0
8.97155	742.982	83.9531	2.2736	0
8.91786	732.807	83.5569	2.35482	0
8.66378	718.52	84.2208	2.18495	0
8.51535	701.717	83.7281	2.06897	0
8.41617	692.413	83.7623	2.0466	0
7.49766	624.574	84.7939	2.18147	0
7.77018	646.704	85.0177	2.12736	0
7.24356	612.749	86.0894	1.97901	0
6.68115	565.354	86.1886	1.94204	0
6.71918	566.839	86.0718	2.07159	0
6.29617	534	86.8056	2.27908	0
6.01323	512.076	86.782	1.93402	0
5.48274	472.807	87.8221	1.65211	0
4.95467	430.413	88.561	1.6089	0
4.68553	408.632	88.7884	1.39816	0
4.18245	370.045	90.4866	1.47443	0
3.70912	326.457	89.5767	1.18781	0
2.7712	248.762	90.6617	0.988965	0
2.58322	235.251	91.7316	1.04904	0
2.31697	215.233	93.4995	1.02766	0
1.96536	181.735	93.5213	0.772815	0
1.32704	124.726	94.799	0.452217	0
1.25582	116.112	93.971	0.488333	0
1.00362	92.4598	93.5849	0.359464	0
0.866992	78.9196	92.283	0.317525	0
0.754696	71.7768	96.0881	0.289031	0
0.770654	71.7366	93.754	0.294881	0
0.663249	61.7009	93.8684	0.327685	0
0.550414	52.287	96.1641	0.178005	0
0.409118	38.0759	94.2898	0.156168	0
0.496967	47.2679	96.3852	0.198531	0
0.478545	43.0357	90.6232	0.183203	0
0.481934	44.9911	93.2655	0.19847	0
0.522621	48.317	92.0057	0.206689	0
0.742806	65.6741	89.293	0.263774	0
1.27019	112.281	89.2045	0.433279	0
2.06209	180.991	88.4347	0.879536	0
3.83039	337.598	89.0776	1.42524	0
5.94539	523.228	89.0183	2.51427	0
8.53677	737.5	87.6175	3.5393	0
10.2362	861.027	85.8944	4.8672	0
11.8256	979.304	84.5854	5.14279	0
13.0602	1069.81	84.1708	5.89282	0
13.3878	1009.02	78.1095	5.97709	0
15.558	1014.83	74.6317	8.39184	0
13.5045	909.299	74.8288	6.7249	0
13.6931	882.326	76.1593	7.82418	0
13.4021	917.201	77.7718	7.27163	1
12.5178	916.438	80.2797	5.84781	0
11.5221	883.527	81.1724	4.39727	0
11.2705	887.942	82.4228	4.01826	0
10.762	898.196	85.7392	3.17418	0
10.8515	914.165	85.9557	2.89591	0
10.803	909.112	85.6096	2.96884	0
10.7103	904.987	86.0806	3.07267	0
11.2027	943.062	85.7436	2.9442	0
10.9797	931	86.4193	2.56564	0
10.8464	920.188	86.4642	2.45442	0
10.5878	901.987	86.7892	2.25937	0
11.1368	935.741	85.6978	2.43035	0
11.1452	941.589	86.1177	2.3448	0
11.7469	983.161	85.4383	2.55031	0
11.8693	994.312	85.6864	2.78232	0
10.0611	868.397	87.9944	2.22566	0
10.4652	892.759	86.9259	2.26105	0
10.2771	884.094	87.6101	2.19205	0
10.8803	932.33	87.3829	2.37337	0
10.4507	897.009	87.6428	2.31098	0
10.458	900.513	87.7923	2.33681	0
11.14	952.04	87.3384	3.07043	0
12.2986	1045.21	86.8434	3.25883	0
12.7325	1076.47	86.2461	3.22869	0
12.41	1053.24	86.4977	3.07023	0
12.8069	1066.4	85.2005	3.08948	0
12.8048	1054.16	84.2481	3.04415	0
12.7124	1042.46	83.9399	3.08217	0
13.3231	1084.42	83.544	3.26465	1
13.855	1112.72	82.332	3.28974	0
14.3357	1135.8	82.0443	3.82662	0
14.6727	1152.76	80.9548	3.63501	0
14.2184	1119.83	81.2628	3.58208	0
14.376	1096.46	79.533	3.86024	0
14.8522	1111.07	78.0615	4.04587	0
12.593	957.688	78.4656	3.4599	0
13.1353	952.587	77.8232	4.70659	0
11.8056	941.79	81.8177	2.80509	0
11.67	931.411	81.4373	2.55381	0
11.1368	893.085	81.6262	2.18652	0
10.7794	868.906	82.112	2.25111	0
11.3923	904.996	80.9461	2.47736	0
9.90554	801.679	82.3248	2.19162	0
8.70579	715.924	83.7141	2.01253	0
9.4035	770.277	83.3738	2.22643	0
10.1159	824.076	82.8601	2.52892	0
10.15	817.304	81.8817	2.48138	0
9.77607	791	82.2273	2.2743	0
9.44	764.545	82.3666	2.28121	0
9.60674	781.719	82.6533	2.20428	0
9.22138	754.607	83.1047	2.22315	0
9.15968	746.125	82.7333	2.05918	0
8.5581	701.991	83.4279	1.99094	0
8.03713	666.826	84.5207	1.90275	0
7.59656	632.295	84.7821	1.87759	0
7.5082	622.291	84.5032	1.77774	0
7.40371	616.897	84.9393	1.8931	0
7.09027	588.795	84.7569	2.02922	0
6.8852	574.795	85.0981	2.07403	0
6.23753	524.384	85.7728	1.7025	0
6.163	516.933	85.7837	1.83834	0
4.80522	416.156	88.0869	1.51614	0
4.55621	401.196	89.3579	1.65998	0
3.5476	316.79	90.3392	1.20595	0
2.85498	260.067	91.985	0.981522	0
2.32948	210.138	91.2555	0.786833	0
2.04812	184.67	91.3621	0.64539	0
1.62399	150.022	93.5631	0.581196	0
1.4677	138.25	94.8821	0.590843	0
1.29988	116.433	90.9879	0.435087	0
1.10666	102.531	93.3727	0.437816	0
1.03493	96.0134	93.0984	0.404844	0
0.816556	77.8214	95.811	0.286274	0
0.784856	72.5848	93.6603	0.330618	0
0.735671	67.9509	92.8422	0.273693	0
0.659912	60.5982	92.0221	0.281921	0
0.574305	53.8304	93.3172	0.269837	0
0.604495	55.5893	92.7993	0.285012	0
0.565922	52.6607	93.8847	0.18116	0
0.57254	51.8795	91.6928	0.195765	0
0.575675	52.9018	92.3516	0.231993	0
0.626333	57.4955	92.1778	0.196988	0
0.790002	72	91.4118	0.225947	0
1.12853	101.554	90.6523	0.448386	0
1.83239	161.777	88.5682	0.842035	0
3.10367	272.821	88.4464	1.21413	0
4.61272	403.254	88.4365	1.85648	0
6.42526	557.375	87.4753	2.85463	0
8.2125	704.643	86.8536	3.90892	0
9.75812	795.893	82.5165	4.53741	0
11.445	952.674	84.8629	5.37465	0
12.3957	1020.15	84.4626	6.0974	0
12.3708	1024.67	84.8269	5.55236	0
10.7809	915.375	86.3452	4.8046	0
10.186	871.478	86.8892	4.19989	0
10.0985	856.509	86.1972	4.00249	0
10.2498	869.558	85.9717	4.13448	0
9.80623	843.58	86.9858	3.31256	0
9.43873	813.214	87.3027	2.88207	0
9.53073	814.562	86.5994	3.12982	0
9.82462	834.17	86.1324	3.11803	0
9.29902	765.071	83.8079	2.7996	0
9.83987	792.741	81.6625	2.47725	0
10.0045	798.799	81.7312	2.6599	0
10.2049	814.179	81.6058	2.70012	0
10.6305	831.942	79.7988	2.54599	1
9.88044	816.504	84.5067	2.38495	1
9.97841	826.478	84.5719	2.31495	0
9.95074	822.616	84.2945	2.21357	0
11.059	879.942	81.0131	2.30042	0
11.0541	895.848	82.7533	2.56148	0
8.58746	731.915	86.7699	1.91792	0
9.02882	741.83	83.4822	1.91646	0
8.89101	752.004	85.9779	1.89915	0
9.14032	763.96	84.9736	1.92269	0
9.17772	722.531	80.0208	1.958	1
10.18	779.652	78.2022	2.31563	0
11.0504	847.29	78.4712	2.59471	0
12.4337	933.857	77.1304	3.34531	0
13.9496	1011.03	75.3572	4.29874	1
13.2455	989.455	78.6931	4.77213	0
12.2881	967.165	80.5639	2.9	0
12.545	1001.71	81.9848	3.13877	0
12.1419	967.089	81.3349	2.72603	0
13.876	1038.62	76.577	3.19926	0
14.2466	1093.38	78.5028	3.18345	0
14.3859	1017.35	73.4642	3.77983	0
15.0546	1021.93	69.8915	3.34906	0
14.7067	982.911	70.3385	3.90523	0
14.8386	1009.27	72.3771	4.1472	0
15.0675	1029.14	73.3704	4.8287	0
14.1356	961.786	73.781	4.65082	0
12.5256	885.504	76.1626	4.58939	0
11.8452	900.344	79.2101	3.64803	0
11.0773	876.96	80.9276	2.43989	0
10.1783	819.125	82.1802	2.42575	0
9.67359	784.067	82.6684	2.19487	0
9.67191	776.214	81.7812	2.03534	0
8.63256	703.33	82.9305	2.08835	0
7.0513	589.728	84.9325	1.82802	0
7.66124	637.183	84.649	1.98004	0
8.22667	680.415	84.3448	2.13334	0
7.7082	644.612	85.2496	1.97585	0
7.84112	649.013	84.3355	2.07864	0
7.41217	617.08	84.6979	1.97341	0
7.22633	604.496	85.1648	1.85583	0
7.05565	591.348	85.3383	1.80118	0
6.53632	545.156	84.9876	1.77008	0
6.40882	539.232	85.9753	1.95838	0
6.13415	518.987	86.2162	1.68046	0
5.80122	489.25	86.1999	1.83691	0
5.42545	464.357	87.3515	1.62203	0
5.24581	451.879	87.8376	1.65508	0
5.49981	473.643	87.9139	1.76432	0
4.96851	429.982	88.4791	1.81791	0
4.50215	393.536	89.3298	1.57378	0
3.84423	342.286	90.8624	1.39307	0
3.80749	338.46	90.6546	1.36302	0
3.17635	285.629	91.7299	1.08136	0
2.72555	242.429	90.3313	0.97812	0
2.20927	198.705	90.9579	0.789218	0
1.96941	177.656	91.4395	0.70154	0
1.67692	151.603	91.7427	0.627349	0
1.44918	132.277	91.7396	0.486296	0
1.25377	118.433	95.3245	0.526502	0
1.05585	96.2812	92.2967	0.395973	0
0.899644	84.5982	95.034	0.328356	0
0.869649	81.0714	94.1966	0.303311	0
0.82504	73.7902	90.9338	0.347984	0
0.834528	75.0223	91.6704	0.364096	0
0.639721	57.9777	91.5839	0.303249	0
0.575235	52.7768	92.4501	0.224831	0
0.517841	49.0045	94.454	0.252367	0
0.495925	46.3259	94.7395	0.197946	0
0.422131	38.5223	92.3278	0.166383	0
0.369274	34.4866	94.2277	0.194819	0
0.44822	41.7054	93.4475	0.144992	0
0.536601	47.0804	88.388	0.193176	0
0.789343	70.5804	89.6467	0.278286	0
1.01755	89.1875	88.571	0.389446	0
1.69659	148.214	87.6754	0.743556	0
2.84123	249.893	88.6242	1.26644	0
4.74748	420.996	89.574	1.84365	0
6.34306	553.705	88.6565	2.60705	0
8.26846	715.237	87.7708	4.07369	0
9.38452	809.951	87.8931	4.33025	0
11.4432	970.473	86.3035	5.16023	0
12.8057	1074.56	85.8305	5.8002	0
13.0771	1103.75	87.1087	6.64973	0
11.4327	983.379	87.8221	5.27124	0
11.177	946.013	86.9183	5.04528	0
11.111	953.929	87.3613	4.55271	0
10.5568	908.808	87.5753	4.32699	0
9.95253	864.321	87.9534	3.54984	0
9.57519	828.147	87.8058	3.2775	0
9.91038	851.705	87.0287	3.06088	0
9.68972	829.348	86.8066	3.024	0
9.96283	843.96	85.9903	2.63021	0
9.18004	787.263	87.1432	2.39668	0
9.49154	815.246	87.1871	2.30117	0
9.11759	780.67	87.0763	2.14084	0
9.03674	770.772	86.7013	2.04075	0
9.17746	781.835	86.709	2.11755	0
9.51167	805.531	86.1351	2.06918	0
9.73969	822.527	86.0325	2.20084	0
10.1827	853.607	85.6771	2.1938	0
9.95285	840.888	86.3362	2.21935	0
7.8185	691.116	90.2568	1.79796	0
8.69095	756.424	88.736	1.96056	0
9.28541	801.607	88.087	2.06169	0
9.30359	803.054	88.0501	1.99314	0
9.18643	797.777	88.4075	1.95634	0
9.31981	804.129	88.02	2.13416	0
10.2665	881.522	87.6292	2.55704	0
10.9589	941.732	87.9651	2.97523	0
11.6716	1002.94	87.8523	3.19154	0
11.5303	978.554	86.4959	2.87732	0
11.7295	984.634	85.8065	3.00474	0
12.0108	1004.01	85.7325	3.06844	0
11.607	973.746	85.8518	2.88552	0
12.9896	1069.07	84.395	3.23943	0
13.9217	1115.4	82.52	3.40534	0
14.8751	1153.32	80.4305	4.02127	0
14.428	1076.75	77.8266	3.89114	0
14.7225	1035.51	74.4233	4.38022	0
14.6711	1004.16	73.7324	5.08805	0
15.5426	1060.75	72.4382	4.85719	0
15.7589	1041.96	71.7257	5.58129	0
14.5776	961.835	72.737	5.94856	0
13.817	925.677	73.1739	5.2413	0
12.6831	876.576	75.0823	4.54482	0
11.6433	839.871	77.2734	4.25089	0
11.3482	876.304	80.2907	3.37465	0
11.0419	871.534	80.7552	2.32784	0
10.054	810.247	82.2702	2.2623	0
8.30543	689	84.4813	1.81122	0
9.25551	758.344	83.4831	2.17868	0
9.49913	778.268	83.41	2.27701	0
9.26648	758.522	83.5609	2.5503	0
9.12046	744.786	83.3513	2.67232	0
9.30724	748.21	82.1811	2.67853	0
9.1437	753.196	84.0623	2.58134	0
8.50297	705.098	84.2902	2.12294	0
7.72535	648.237	85.5101	1.87834	0
7.40974	624.254	85.9547	1.98289	0
7.16578	601.759	85.8566	2.07363	0
6.95935	584.513	86.0202	2.11387	0
6.45735	550.589	87.1774	1.90963	0
6.58683	560.562	87.1027	1.95758	0
5.97683	511.679	87.563	1.89716	0
5.77231	496.107	87.7886	1.83796	0
5.34492	464.246	88.6591	1.65241	0
4.90243	428.312	89.508	1.84019	0
4.46325	393.424	89.9752	1.50356	0
3.96217	351.839	90.5394	1.35828	0
3.26057	292.344	91.0943	1.10445	0
2.61714	237.402	92.1158	0.796408	0
2.25781	206.018	92.7857	0.766797	0
1.97769	177.321	90.9397	0.699902	0
1.53258	142.339	94.13	0.484738	0
1.471	137.571	94.7152	0.507513	0
1.19879	112.098	95.0725	0.42521	0
1.10207	102.013	93.6746	0.42626	0
0.89346	84.6116	96.168	0.317213	0
0.800484	74.4509	94.5563	0.295585	0
0.718102	67.3036	94.9662	0.28893	0
0.686518	64.8884	95.8167	0.235044	0
0.597152	55.1205	93.3622	0.246681	0
0.54252	48.067	89.8689	0.18207	0
0.513252	47.4688	92.9169	0.165579	0
0.461669	43.2545	94.9057	0.198267	0
0.490005	48.722	98.0642	0.27084	0
0.446163	41.5223	93.5263	0.201842	0
0.685732	62.4152	91.2418	0.238673	0
0.836454	72.0893	87.2854	0.244	0
1.07027	96.3616	90.7661	0.404349	0
1.68794	150.29	89.1738	0.783188	0
3.02368	266.679	88.887	1.16551	0
4.63089	414.415	90.4851	1.77178	0
6.16217	538.156	88.5014	2.74518	0
7.4375	651.629	88.6252	3.34585	0
9.39449	809.277	87.7539	4.33187	0
11.4691	971.902	86.5098	5.45712	0
12.5329	1057.82	86.4133	5.80574	0
13.1828	1119.58	87.4583	6.46795	0
12.1547	1042.14	87.7336	5.71715	0
11.1988	965.754	87.8395	4.73708	0
10.6671	916.638	87.3746	4.57332	0
10.7613	922.058	87.2056	4.33873	0
10.1095	846.25	85.9898	3.73922	0
9.80861	832.955	86.6246	3.58836	0
9.70912	833.915	87.2027	2.90802	0
9.62006	825.786	87.2317	2.74054	0
9.79523	833.17	86.4824	2.74574	0
9.65646	818.688	86.0397	2.53982	0
9.32119	791.741	86.2745	2.3552	0
9.43035	800.969	86.4408	2.24145	0
8.97172	749.638	85.4111	2.05463	0
8.86772	755.219	86.8576	2.06398	0
9.28749	786.821	86.4822	2.15911	0
9.56296	810.201	86.4436	2.16109	0
10.0202	842.875	85.9694	2.43588	0
9.99633	842.237	85.857	2.16226	0
8.75388	754.228	87.8368	2.04426	0
9.04678	777.277	87.64	2.23581	0
9.35074	803	87.5495	2.11821	0
9.72595	827.638	86.8471	2.29018	0
9.38413	801.812	87.1208	2.14494	0
9.79908	848.143	88.1366	2.12768	0
9.84219	860.795	89.3006	2.47957	0
10.9558	942.946	87.8723	2.81747	0
11.6591	998.808	87.4795	3.09914	0
11.5306	981.576	86.8687	2.81542	0
12.1195	1007.18	84.9196	2.97544	0
12.5499	1020.17	83.6703	3.34122	0
12.013	981.054	84.5184	3.42876	0
13.2758	1063.62	83.1559	3.76391	0
13.8648	1087.94	81.2106	3.64932	0
14.6172	1089.79	78.2562	4.10473	0
14.3198	1047.2	77.0236	4.11264	0
13.7168	983.799	76.0181	4.11657	0
13.8845	995.946	75.3224	3.8196	0
15.1478	1049.67	73.0785	4.61248	0
14.982	1022.5	72.8943	4.959	0
14.637	988.504	73.1745	5.2964	0
13.1658	919.165	74.688	4.33392	0
13.0127	914.138	74.6804	4.19347	0
11.8153	834.897	75.3778	3.81431	0
11.5266	836.46	76.9078	3.90917	0
11.7604	866.656	76.9571	3.58447	0
11.0615	851.299	79.2476	2.91892	0
8.99334	733.237	82.8133	2.28716	0
9.49446	772.357	82.6545	2.41938	0
9.48694	771.826	82.6297	2.33041	0
9.38775	766.5	82.8617	2.3708	0
9.07895	745.08	83.361	2.18604	0
9.08657	738.558	82.4571	2.10449	0
8.40322	690.201	83.5612	2.30631	0
8.00608	662.821	84.1588	1.89542	0
7.73602	638.625	83.9376	2.00437	0
7.39512	613.219	84.2344	1.93303	0
6.99336	585.754	85.3401	1.9156	0
6.90403	572.098	84.4631	2.14351	0
6.47606	538.397	84.8785	2.08967	0
6.20475	522.013	85.6961	1.84174	0
6.08391	514.237	86.4169	2.12212	0
5.82464	492.929	86.4247	2.10666	0
5.49536	475.902	88.202	1.82325	0
5.08178	438.862	88.155	1.70004	0
4.72635	411.192	89.0088	1.74475	0
4.08773	359.571	89.7422	1.48869	0
3.27607	292.857	90.3158	1.15513	0
2.88879	260.25	91.5061	1.00104	0
2.73186	248.513	92.0496	0.973163	0
2.06166	187.871	92.1787	0.690471	0
1.69607	153.272	90.8542	0.58677	0
1.4274	129.522	91.5339	0.50604	0
1.30119	118.504	91.9347	0.38856	0
1.15247	103.04	90.31	0.396901	0
0.920505	84.8259	93.1884	0.307673	0
0.792983	75.2366	94.6285	0.285162	0
0.4135	38.8527	92.4641	0.183416	0
0.488254	46.4196	93.8533	0.233381	0
0.438789	39.8348	90.9533	0.139813	0
0.60314	55.4062	92.0673	0.174327	0
0.741054	65.1295	88.9086	0.263263	0
1.08265	97.1339	90.6179	0.400004	0
1.64255	144.196	89.0254	0.81291	0
2.87459	251.058	88.9312	1.05966	0
4.47528	393.161	89.0075	1.83829	0
5.75504	500.67	88.4418	2.56862	0
7.0119	611.067	88.8607	3.02971	0
8.65186	743.049	87.7818	4.02071	0
10.783	918.455	86.7254	5.13045	0
13.2053	1094.02	85.2283	6.39365	0
12.8913	1091.04	87.3639	6.69308	0
11.6295	1004.3	88.0889	5.19054	0
11.4515	975.741	86.8592	5.12971	1
10.7057	920.598	87.2445	4.57171	0
10.9484	937.402	87.1577	4.62908	0
10.116	873.04	87.6374	3.61047	0
9.8787	847.183	86.9671	3.31856	0
9.89207	839.754	86.0773	3.01337	0
9.66028	829.214	87.0741	2.80526	0
9.66689	826.143	86.5657	2.59534	0
9.27936	789.518	86.3263	2.40794	0
9.66152	816.179	85.8654	2.48537	0
9.16868	775.625	86.078	2.16943	0
8.97684	759.688	86.5447	2.21187	0
9.41921	770.237	83.6667	2.06782	0
9.44923	772.768	84.0196	2.29681	0
9.35931	792.79	86.425	2.05536	0
10.075	843.116	85.3251	2.21285	0
9.20794	786.955	86.9772	1.96269	0
8.10247	707.103	88.7822	1.80431	0
8.77839	760.589	88.0638	1.94058	0
8.93869	771.143	87.7708	1.94465	0
8.98207	771.531	87.2513	1.86405	0
9.29877	795.638	87.0882	2.05744	0
9.34844	808.955	88.0358	2.0733	0
10.0055	864.732	88.0273	2.49939	0
11.0108	941.366	87.1579	2.77635	0
11.7025	1003.89	87.3387	2.93862	0
11.1334	948.272	86.8117	2.74066	0
11.0455	928.906	85.8508	2.70622	0
11.4263	955.835	85.441	2.72885	0
11.227	942.679	85.682	2.71281	0
12.0503	1007.68	85.3617	2.81183	0
12.9293	1059.25	83.944	3.22328	0
13.5041	1089.75	82.7485	3.40929	0
13.9248	1096.52	81.1783	3.93505	0
14.0333	1070.59	79.2498	4.1635	0
14.0719	1060.61	77.679	3.46293	0
15.5783	1124.11	74.6769	3.75401	0
14.6618	1071.21	76.3048	3.97564	0
13.2091	987.085	78.0883	3.82494	0
12.1285	930.688	79.7051	3.36932	0
12.2455	935.04	79.0272	3.28078	0
11.3508	881.112	80.1229	3.04453	0
10.258	824.25	81.5289	2.23135	0
10.8611	860.71	80.4042	2.31474	0
10.0945	816.679	82.0183	2.24852	0
8.2235	678.576	83.6554	1.83838	0
9.27767	756.397	82.7093	2.29179	0
9.29454	757.772	82.7368	2.4772	0
9.5711	779.567	82.5987	2.45939	0
8.94335	731.571	82.9391	2.16028	0
8.39273	691.911	83.6123	1.91312	0
8.49247	701.83	83.7751	1.94677	0
8.44156	695.558	83.5348	2.08515	0
7.94218	659.665	84.4534	1.93702	0
7.43838	621.46	84.9214	1.80624	0
7.41532	619.768	84.7908	1.88273	0
7.13297	597.719	85.1746	2.04194	0
6.93501	580.179	85.2794	2.18316	0
6.44679	546.509	86.2867	1.96065	0
6.43207	541.893	85.8504	2.03407	0
5.89276	500.455	86.6788	2.11123	0
5.61203	482.17	87.5733	1.77595	0
4.9315	430.79	88.8395	1.6688	0
4.51886	395.763	88.8519	1.47965	0
4.06933	364.821	91.0312	1.42878	0
3.40272	306.589	91.3667	1.13635	0
2.70687	246.241	91.9294	0.892632	0
2.34297	210.538	91.1294	0.887227	0
1.96474	176.143	90.8806	0.610587	0
1.64352	147.594	90.4173	0.592458	0
1.34845	123.375	92.2086	0.469263	0
1.55924	144.513	93.7656	0.476273	0
1.22659	116.241	95.1158	0.468715	0
1.05487	97.1384	93.2149	0.377599	0
0.886871	83.0179	93.8329	0.306935	0
0.848697	78.7902	93.1883	0.29975	0
0.744532	68.6339	92.5103	0.266443	0
0.654548	60.4598	93.033	0.244134	0
0.589351	56.0714	94.2778	0.281995	0
0.55235	51.0223	93.0778	0.190576	0
0.493575	45.6696	92.5739	0.18812	0
0.458589	43.4911	95.0381	0.136095	0
0.519774	46.7232	90.3716	0.201894	0
0.6421	57.2991	89.5673	0.184062	0
0.821783	74.4777	90.4894	0.271099	0
1.09484	97.9955	90.5429	0.401962	0
1.79167	158.616	89.3074	0.748083	0
2.87275	253.116	88.9746	1.1106	0
4.41084	388.982	89.5166	1.79604	0
5.83446	500.424	87.2169	2.46179	0
6.98047	603.366	87.5316	3.14054	0
8.23656	708.884	87.0934	3.6453	0
10.1946	866.857	86.6834	4.84888	0
12.3879	1035.62	85.3962	5.95205	0
13.0111	1095.37	86.5224	6.84399	0
11.3286	982.062	88.2538	4.94643	0
10.3911	908.54	88.5289	4.19428	0
9.95667	867.022	88.0654	3.9622	0
10.2726	891.272	88.171	4.39802	0
9.54213	829.911	87.9479	3.489	0
9.50402	832.058	88.3571	2.85786	0
9.75174	843.116	87.5352	2.84185	0
9.5394	820.518	87.1023	2.81501	0
9.35501	801.946	86.9382	2.45622	0
9.46912	813.076	87.03	2.31472	0
9.17907	785.152	86.7957	2.02665	0
9.11933	775.527	86.4242	2.30312	0
9.02623	773.478	87.0263	1.9638	1
9.23968	770.277	85.2901	2.3028	0
9.10977	774.147	86.6079	2.03801	0
9.85021	832.188	85.9754	2.04716	0
10.6243	881.884	84.5395	2.21479	0
9.73403	822.116	85.9456	2.06804	0
8.10491	700.879	87.9613	1.82871	0
8.75198	758.746	88.1468	1.85603	0
9.04381	781.491	87.9484	1.88423	0
9.62794	821.799	86.7631	1.95261	0
9.41701	812.161	87.5973	1.90237	0
9.59015	825.312	87.4921	2.04286	0
10.1849	878.558	87.9019	2.44103	0
11.1571	949.228	86.8656	2.8868	0
11.9006	1005.49	86.0121	2.96783	0
10.5972	914.75	87.8979	2.52621	0
11.5136	963.893	85.3107	2.59868	0
11.5488	965.201	85.31	2.6368	0
11.4019	953.201	85.1999	2.46637	0
11.9669	1000.73	85.2209	2.70434	0
12.6531	1046.91	84.3635	2.90437	0
13.6495	1105.48	82.7912	3.28148	0
13.3969	1063.75	81.5376	3.63799	0
13.1375	1030.15	81.1767	3.76038	0
13.0573	1019.07	80.5206	3.50217	0
13.5776	1048.17	80.1606	3.8063	0
13.8074	1049.38	78.4656	3.63168	0
12.1969	949.647	80.3965	3.3244	0
10.8619	875.487	82.0774	2.34723	0
10.7767	861.326	81.3903	2.33972	0
10.3141	835.576	82.2617	2.17964	0
10.1981	814.295	81.0466	2.18928	0
10.124	811	81.1621	2.02133	0
9.74724	788.848	82.0413	2.01661	0
8.23612	680.031	83.6567	1.99592	0
8.88249	722.344	82.5512	2.25241	0
9.16142	744.174	82.4045	2.16225	0
9.09136	740.027	82.5777	2.13516	0
9.09555	741.576	82.7592	2.27911	0
9.55641	777.188	82.4555	2.09944	0
9.16213	750.103	83.0943	2.15673	0
9.00528	738.402	83.1132	2.02372	0
8.33927	689.054	83.8018	1.86463	0
8.06354	666.228	83.7984	1.9447	0
7.86454	647.473	83.4417	1.71521	0
8.02829	659.518	83.3633	2.01429	0
8.06895	664.335	83.4462	1.88242	0
7.36645	615.156	84.6325	2.0344	0
6.90453	581.915	85.6956	1.94083	0
7.07647	592.969	85.3987	2.17394	0
6.60399	560.107	86.2892	2.01202	0
5.99324	513.375	87.3441	1.90222	0
4.22311	375.75	89.8397	1.32085	0
3.73065	330.464	89.8104	1.17776	0
2.88706	259.799	90.7649	0.943619	0
2.55826	234.522	92.3967	0.836331	0
2.31029	210.129	91.974	0.808731	0
2.03626	185.875	92.3395	0.745651	0
1.69806	157.665	93.5613	0.532921	0
1.5603	142.312	91.8813	0.466567	0
1.42038	134.049	95.171	0.51088	0
1.18022	112.188	95.7854	0.378737	0
1.06183	101.429	96.8678	0.345002	0
0.954852	90.5179	95.3971	0.318853	0
0.908338	84.1652	93.2459	0.335364	0
0.752272	71.5982	95.4443	0.297316	0
0.651362	63.1205	97.1972	0.26062	0
0.610045	58.6964	96.8144	0.198479	0
0.588436	55.7277	95.1487	0.206871	0
0.565174	52.3527	93.3679	0.216056	0
0.516166	48.9911	95.969	0.220167	0
0.543137	48.7589	91.3655	0.173635	0
0.65319	60.2991	92.8923	0.274086	0
0.704455	64.0268	91.5369	0.224614	0
1.03666	92.1696	90.0654	0.380662	0
1.59291	138.143	87.5345	0.771184	0
2.24263	194.188	88.3312	1.0246	0
3.31128	289.009	88.5629	1.24155	0
3.94063	342.545	88.5027	1.43656	0
4.299	379.359	89.4951	1.47836	0
4.51033	398.844	89.6787	1.46513	0
5.21952	460.629	89.3738	1.69992	0
5.84882	517.438	89.2704	1.93374	0
6.43237	576.674	90.323	2.36994	0
6.57251	587.737	90.1528	2.39125	0
6.41295	575.04	90.4309	2.17685	0
6.66454	601.455	91.0761	2.35509	0
6.8896	615.616	89.8503	2.51098	0
6.86281	613.469	89.9475	2.08868	0
7.1537	625.147	88.1208	2.06435	0
6.91577	610.241	89.0398	1.95407	0
7.05378	617.018	88.2933	2.10148	0
7.05789	612.737	87.7319	1.92509	0
6.97804	603.982	87.3058	1.73126	0
6.65077	578.312	87.9479	1.61509	0
6.6935	578.076	87.5554	1.80524	0
6.82983	592.103	87.8052	1.38247	0
6.49832	563.969	87.7183	1.4101	0
6.57675	571.83	88.1234	1.47979	0
6.66344	581.263	88.7583	1.51384	0
7.20534	624.679	88.0732	1.63328	0
6.42055	562.696	89.0451	1.4162	0
5.21081	471.732	91.8751	1.18945	0
5.89058	523.982	90.5208	1.47988	0
6.59856	581.839	89.4887	1.48799	0
6.78212	596.031	89.0795	1.46473	0
6.45221	570.545	89.7749	1.49908	0
6.77704	600.692	90.0166	1.47295	0
6.58433	579.768	89.3558	1.45784	0
6.32801	560.103	89.7334	1.41584	0
6.61865	587.683	89.9925	1.43548	0
6.40357	564.384	89.5733	1.47701	0
6.97509	613.665	89.4021	1.53984	0
7.27419	634.487	88.504	1.69851	0
7.96433	687.857	87.8892	2.17369	0
8.63693	751.304	88.2925	2.37558	0
10.5614	895.987	86.5916	2.83889	0
11.2328	927.371	84.3758	2.90362	0
11.8871	951.362	82.4311	3.54548	0
11.3875	904.723	82.2427	3.38204	0
11.6565	924.714	81.7804	3.18946	0
12.4448	972.192	80.4676	3.33102	0
12.642	977.576	80.2075	3.41607	0
11.1353	876.652	81.4385	3.13784	0
10.5501	855.612	82.5563	2.38685	0
10.4633	843.549	81.8032	2.35218	0
10.058	815.121	82.2966	2.27966	0
9.78242	798.259	82.7407	2.17023	0
9.77021	797.786	82.8822	2.22347	0
9.59656	777.549	82.1486	2.39715	0
7.68431	634.464	83.5836	1.86508	0
8.42939	697.071	83.8918	2.05378	0
8.45469	704.062	84.486	2.28729	0
8.57286	709.469	83.9184	2.17957	0
8.04293	672.112	84.7238	1.93666	0
8.13884	677.513	84.4006	2.11135	0
7.7433	646.625	84.5776	1.88024	0
7.5249	631.625	85.1469	1.91394	0
7.46827	621.134	84.4338	1.93137	0
7.02952	589.83	85.3725	1.82842	0
7.14647	598.737	85.2268	1.96726	0
6.51737	552.259	86.0869	1.8847	0
5.97489	514.442	87.7368	1.96049	0
5.33773	468.205	89.1407	1.57818	0
5.20238	446.772	87.3472	1.78981	1
4.87123	426.942	88.8241	1.58908	0
4.47442	394.478	89.2339	1.45539	0
3.81492	341.232	90.7383	1.27273	0
3.31939	301.366	91.9929	1.02903	0
3.02888	274.004	91.6537	0.901015	0
2.32184	214.634	93.8047	0.753525	0
1.9575	178.714	91.5447	0.607253	0
1.61909	148.036	92.0967	0.519975	0
1.45387	133.732	92.9436	0.478076	0
1.184	111.406	95.0526	0.332078	0
0.967348	93.0982	97.5144	0.356812	0
0.976967	92.6786	95.4738	0.299875	0
0.805927	76.7098	95.2175	0.310745	0
0.694161	64.4732	93.519	0.246994	0
0.56653	53.9464	93.8986	0.23184	0
0.57458	53.3482	93.5753	0.210652	0
0.528811	48.692	92.5736	0.183138	0
0.424759	40.7812	96.3153	0.190026	0
0.426403	38.7098	89.5597	0.158201	0
0.406107	36.5893	90.1989	0.160522	0
0.387161	36.9464	95.2276	0.123071	0
0.410835	39.0312	95.446	0.163807	0
0.500001	46.2991	92.95	0.189157	0
0.651007	57.7366	89.0593	0.179236	0
0.901875	81.6339	91.8346	0.281401	0
1.4418	129.379	90.3853	0.534728	0
2.5844	229.723	89.5767	1.05974	0
4.98973	439.933	89.2382	2.16741	0
9.11423	774.853	86.6282	4.35515	0
13.0655	1043.1	82.4309	6.031	0
15.5245	1153.85	79.1204	8.15491	0
17.0796	1126.97	72.9428	8.71711	1
17.0977	1074.12	72.1052	9.25282	0
19.4411	1118.81	69.008	11.854	0
17.5211	1002.45	69.0421	9.8036	1
16.6966	970.612	70.3174	9.67248	0
16.1933	990.629	71.0889	8.36275	0
14.2476	918.558	73.6225	7.51826	0
14.1104	911.353	73.167	6.99824	0
13.2093	884.603	75.9156	6.49811	0
12.3574	876.786	78.0443	5.54248	0
10.9159	850.549	82.0554	3.95006	0
11.3684	914.089	83.4077	3.44087	0
10.1286	836.996	85.0109	2.89664	0
10.0052	835.348	84.8411	2.75449	0
10.0392	827.326	84.4571	2.62147	0
10.3759	874.183	86.0187	2.49934	0
7.07542	591.496	86.5441	2.2143	0
10.7064	913.58	86.9473	2.45481	0
10.7793	918.871	86.7854	2.48454	0
11.518	970.067	85.8148	2.57295	0
11.8733	996.679	85.3731	2.63834	0
11.6617	989.491	86.2897	2.62124	0
10.6956	925.143	88.0021	2.5517	0
11.01	939.545	86.7654	2.47364	0
12.0436	1016.21	85.9027	2.56086	0
12.0201	1019.97	86.1944	2.48685	0
11.7485	988.143	85.3948	2.47573	0
12.1857	991.312	84.0856	2.93977	0
11.3554	967.103	86.8848	2.74835	0
12.8269	1077.43	85.678	3.33569	0
13.7483	1133.31	84.6954	4.11888	0
12.9873	1074.39	85.0116	3.43461	0
12.4194	1047.43	85.9877	3.08223	0
13.2644	1095	84.6065	3.50557	0
12.063	1006.1	85.4123	2.92059	0
12.5038	1048.57	85.6983	3.13301	0
13.2728	1088.33	83.8862	3.19617	0
15.175	1183.16	80.584	4.09805	0
14.9899	1120.89	77.7803	4.1094	0
14.5264	1061.37	76.2806	4.17029	0
14.6335	1044.94	74.5042	3.79354	0
15.6478	1027.56	71.3371	5.66044	1
15.2809	1011.58	73.047	5.87034	0
13.8668	953.522	75.525	5.49992	0
13.1234	940.933	77.2819	4.746	1
12.8254	923.652	76.8689	4.54767	0
12.0444	904.562	78.6588	3.90405	0
11.0343	841.75	79.9978	3.63322	0
10.8607	820.79	79.6971	4.05342	0
10.629	825.768	80.0662	3.06615	0
7.87489	652.062	84.429	1.97113	0
8.65084	707.344	83.104	2.09676	0
9.01382	737.545	83.1853	1.9776	0
8.56159	712.812	84.7753	2.08393	0
8.37526	692.871	84.048	2.06224	0
8.57169	707.326	83.6629	1.91626	0
8.03831	666.348	84.3167	1.90757	0
7.8207	649.835	84.4898	1.90727	0
7.32558	599.857	83.9613	1.84497	0
7.2729	592.353	83.7121	2.21352	0
6.80347	573.192	85.8037	1.81074	0
6.49915	548.031	85.9574	1.91943	0
5.98794	507.009	86.2736	1.88568	0
5.39624	462.67	87.1347	1.70345	0
5.33524	464.165	88.5205	1.766	0
4.94699	433.723	88.923	1.65568	0
4.17917	371.107	90.2599	1.27042	0
3.64957	325.817	90.7958	1.166	0
3.50254	319.379	92.8287	1.24978	0
3.01435	271.504	91.2508	0.910759	0
2.39642	216.228	91.2744	0.750768	0
1.83494	169.058	93.2885	0.621394	0
1.77294	167.973	95.8202	0.623191	0
1.46304	138.875	95.8113	0.535565	0
1.16486	106.772	92.3771	0.449557	0
0.855469	80.7054	95.0889	0.308837	0
0.856728	77.5179	91.4275	0.324437	0
0.802961	73.817	92.9013	0.279669	0
0.704032	66.3616	94.6426	0.241808	0
0.5742	53.4018	93.5392	0.215116	0
0.587756	51.2054	89.7129	0.305175	0
0.53738	49.0536	92.647	0.278323	0
0.48982	45.9509	94.9068	0.210648	0
0.411121	37.2098	91.9667	0.174181	0
0.430076	38.625	91.2803	0.182902	0
0.378915	34.9107	91.2904	0.148041	0
0.457513	42.2143	91.663	0.131407	0
0.498588	43.9866	89.1242	0.162021	0
0.665985	56.4911	85.6504	0.209353	0
0.874259	76.2411	87.6277	0.262907	0
1.44237	130.147	91.1068	0.481858	0
2.61398	234.013	90.1704	1.07189	0
5.01027	444	89.1854	2.26508	0
8.74796	749.732	87.3538	3.9416	0
13.2151	1059.3	83.0396	6.26806	0
15.5615	1182.09	80.0592	7.84783	0
16.4818	1090.17	73.8938	8.43285	0
19.6656	1077.11	67.4396	11.9692	0
20.2572	1067.15	65.9176	12.3699	0
19.8443	1031.73	65.0013	11.9872	0
18.3622	948.058	64.9566	11.3044	0
16.5937	909.79	67.081	9.70585	0
14.6109	878.335	70.5724	7.72491	0
13.7823	875.594	74.2009	7.63347	1
12.9348	865.826	76.7487	6.65513	0
12.0441	870.96	79.1198	5.20984	1
11.0698	860.804	82.2936	3.81675	0
10.3806	874.763	86.0058	2.97526	0
10.0511	864.853	87.3061	2.66042	0
10.2363	864.402	85.8023	2.64549	0
10.1122	868.683	87.3174	2.31733	0
10.0426	865.268	87.5278	2.16192	0
10.5669	905.821	87.016	2.23263	0
10.8461	924.714	86.7015	2.38463	0
11.1551	947.844	86.5755	2.54047	0
11.284	959.692	86.8478	2.84564	0
12.3531	1018.12	83.9644	2.62835	0
11.2101	947.585	86.4588	2.57002	0
10.1318	877.357	88.3828	2.37848	0
10.7922	920.58	86.6877	2.2714	0
11.4723	970.799	86.1164	2.66227	0
11.7884	998.58	86.2048	2.54646	0
12.0152	1020.46	86.5083	2.61797	0
11.7935	1010.03	87.2637	2.62936	0
12.404	1051.03	86.3018	2.93658	0
13.045	1096.55	85.8474	3.44526	0
13.7866	1117.19	83.1399	3.96455	0
13.463	1047.48	81.1449	3.9814	0
13.1907	1021.18	80.5916	3.74556	0
13.6513	1035.97	78.2673	3.57944	0
13.6149	995.129	77.9778	4.24664	0
13.7537	1006.02	77.9929	4.30689	0
13.1516	1009.33	79.9954	3.846	0
12.7037	1048.87	84.3985	3.65085	0
13.9271	1115.56	82.1249	3.74012	0
14.0712	1110.2	81.0795	3.93261	0
14.7246	1140.84	79.5068	3.77068	0
15.0777	1112.86	76.6742	4.02217	0
15.1944	1098.17	75.5229	3.85701	0
13.8493	978.821	75.4808	4.23641	0
9.31897	768.429	83.7703	2.40228	0
9.71591	802.799	84.1137	2.39734	0
9.90659	807.888	82.8934	2.33359	0
8.36811	697.571	84.7133	2.08829	0
8.13814	680.335	84.9283	1.9756	0
8.02353	667.143	84.5257	2.05539	0
7.65538	639.58	84.6596	1.87152	0
6.84975	578.991	86.1561	1.90077	0
6.8044	572.205	85.6319	1.89165	0
6.44318	545.009	85.9602	1.76881	0
5.81322	496.768	87.0407	1.6966	0
5.42815	470.978	88.2639	1.77287	0
5.115	447.103	89.1793	1.75978	0
4.62248	406.531	89.621	1.45838	0
4.40402	389.719	89.8027	1.37608	0
3.96157	354.571	90.5138	1.33208	0
3.07325	276.719	91.3871	1.07439	0
2.37534	218.754	92.986	0.708444	0
1.97324	184.451	94.3654	0.596487	0
1.64859	150.683	92.4756	0.477919	0
1.49803	141.134	95.1119	0.456532	0
1.35234	125.674	93.9664	0.422198	0
1.11146	106.067	95.9202	0.356788	0
0.874648	82.8973	94.9773	0.280461	0
0.91638	86.9554	95.8685	0.293559	1
0.719754	71.7143	99.9881	0.219199	0
0.664075	65.5134	98.9	0.22574	0
0.52898	48.6429	91.6442	0.198461	0
0.415462	37.9018	92.2855	0.181725	0
0.45818	43.7545	95.2368	0.206129	0
0.397181	38.4062	96.5222	0.156607	0
0.411205	38.0089	91.9642	0.163059	0
0.565874	49.8214	88.9758	0.176656	0
0.600234	54.3259	91.7577	0.192674	0
0.810019	72.808	90.8278	0.203795	0
1.41081	127.656	92.175	0.534948	0
2.59405	230.353	89.0353	1.05052	0
5.05454	449.732	89.8096	2.3737	0
9.23192	785.25	86.7095	4.26258	0
12.6551	1022.93	83.5014	6.16647	0
14.9505	1136.04	80.6354	7.37489	0
15.9438	1137.68	78.8374	8.42364	0
18.3924	1170.83	72.0894	10.0951	1
18.622	1018.04	67.2189	10.5838	0
19.0048	1051.59	68.5078	11.5889	0
17.7714	970.112	68.8468	11.3533	1
15.6649	935.036	72.6053	10.1174	0
12.8956	923.973	79.3133	6.57469	0
12.316	951.183	82.5219	5.57357	0
11.2571	902.826	84.3403	4.64005	0
10.3929	889.978	86.85	3.2103	0
10.3869	899.237	87.9289	3.14791	0
10.8184	922.616	86.3483	2.78784	0
10.2565	885.031	87.4437	2.48118	1
10.0921	873.183	87.7884	2.32605	0
10.4021	890.473	86.9413	2.29835	0
10.2879	876.911	86.7024	2.22196	0
10.4921	904.728	87.8297	2.34472	0
10.9275	927.723	86.4229	2.40364	0
11.4577	970.5	86.3858	2.69799	0
11.6592	981.013	85.7802	2.67211	0
12.2268	1014.97	84.5164	2.65149	0
12.5242	1049.49	85.4073	2.84323	0
11.0454	955.598	88.1083	2.7084	0
11.5517	985.728	86.7438	2.69533	0
12.0563	1017.19	86.0432	2.74224	0
11.6332	986.643	86.3204	2.43241	0
12.3955	1046.64	86.0122	2.67824	0
11.6336	997.116	87.4622	2.6566	0
12.0244	1022.91	86.8292	3.05515	0
12.8936	1086.22	85.6203	3.42559	0
13.7338	1103.4	81.1411	3.85453	0
13.4642	1037.92	78.4361	3.43989	0
13.5931	987.384	77.3607	4.44476	0
14.7348	1045.25	74.7649	4.35151	0
13.7934	997.79	76.8357	4.3461	0
13.9058	1050.46	79.5908	4.10848	0
14.6864	1084.27	77.9322	4.3795	0
15.6481	1129.08	76.321	4.55506	0
15.3433	1109.26	76.399	4.64783	0
15.178	1132.88	77.2757	4.12327	0
14.4331	1097.7	78.3341	3.54279	0
15.5566	1123.46	75.2486	3.93107	0
15.2902	1098.96	75.4835	3.91238	0
14.1327	1007.17	75.5453	3.87514	0
13.1118	922.826	75.171	4.12724	0
12.779	892.772	74.411	3.64928	0
12.3491	848.25	74.8451	4.45185	0
11.1993	793.996	76.9717	4.60854	0
10.6516	828.388	79.8305	2.84081	0
9.95313	801.987	81.9028	2.17902	0
8.15416	676.433	84.2854	1.94191	0
8.36467	695.17	84.4927	2.09783	0
9.06625	741.746	83.1408	2.3664	0
9.21452	753.683	83.2296	2.30371	0
8.53474	698.955	83.2931	2.16559	0
8.18574	680.321	84.5387	2.03664	0
8.10521	670.411	84.1257	2.23954	0
7.79116	648.902	84.6638	1.96248	0
7.37157	611.205	84.2975	1.92397	0
6.82956	567.902	84.8042	1.8647	0
6.54954	552.705	85.6832	1.71944	0
6.42324	545.625	86.4583	1.8618	0
6.25833	532.804	86.6896	1.84633	0
5.70219	481.826	86.3401	1.79435	0
5.743	489.679	86.9669	1.81601	0
4.96776	431.482	88.3006	1.6094	0
4.23536	369.844	88.9805	1.3131	0
3.81476	341.085	90.8744	1.07948	0
3.47406	311.237	90.7901	1.07618	0
3.13663	284.54	91.9662	0.939808	0
2.40078	217.951	91.6439	0.821486	0
2.15201	195.268	91.5376	0.627033	0
2.10757	196.299	94.3815	0.705422	0
1.80907	167.853	93.2267	0.579681	0
1.3789	131.304	96.1976	0.426761	0
1.14873	106.772	93.2182	0.416083	0
1.03226	96.1071	93.4601	0.382014	0
0.959225	88.9464	92.8505	0.338188	0
0.810926	73.7679	92.4058	0.355694	0
0.584427	55.817	96.8387	0.266468	0
0.548853	52.6696	95.0129	0.23283	1
0.571361	54.6964	95.9619	0.273012	0
0.545595	51.6278	95.4958	0.218817	0
0.477336	42.5446	89.4888	0.17083	0
0.464997	42.375	93.5489	0.192722	0
0.422761	37.4241	88.6079	0.144729	0
0.567691	51.1121	91.4237	0.203546	0
0.738441	66.0625	90.3495	0.253439	0
0.807856	72.7277	91.2075	0.252697	0
1.41667	125.996	90.5665	0.529554	0
2.60059	229.683	89.2905	1.15901	0
5.00608	441.911	89.5228	2.26994	0
9.12401	781.674	87.8882	4.37404	0
13.1159	1052.42	83.1784	6.20873	0
14.9499	1161.04	81.1747	7.28693	0
17.6357	1203.92	75.1508	9.3867	0
18.9589	1075.2	67.8344	10.7532	0
19.369	1016.82	66.3069	11.4568	1
18.8803	947.728	65.9986	11.9311	0
17.3801	888.929	67.2758	11.5662	1
15.7018	979.161	72.4664	9.07309	0
12.784	917.835	78.5598	6.0305	1
11.8703	930.871	82.357	4.74224	0
11.2043	944.875	85.7947	3.8611	0
10.3434	892.009	87.421	3.14434	0
11.0143	943.156	86.9356	3.33385	0
10.6686	911.469	86.7813	2.83582	1
10.2157	878.232	87.2563	2.61585	0
10.6415	902.138	86.0527	2.51274	0
10.3277	885.183	87.2747	2.41729	0
11.0464	930.897	85.8336	2.38961	0
10.8301	916.951	86.2448	2.56269	0
11.1902	952.192	86.6004	2.50787	0
12.3429	1025.31	84.5657	2.7134	0
12.0331	1018.43	86.2337	2.69375	0
12.4191	1034.4	84.9016	2.63425	0
13.0506	1070	83.7134	2.81146	0
11.813	999.268	86.0726	2.74796	0
11.6786	994.018	86.5802	2.75055	0
12.2769	1033.78	85.7467	2.78669	0
12.1838	1031.39	86.1092	2.57086	0
12.882	1082.56	85.6164	2.80055	0
12.2857	1046.31	86.7714	2.65345	0
12.3605	1052.53	86.9649	3.11848	0
13.3503	1123.16	86.1198	3.47221	0
13.6938	1119.02	83.4181	3.83459	0
13.4525	1087.58	83.018	3.54547	0
13.7053	1102.13	82.5706	3.55357	0
14.2057	1131.62	82.0589	3.62842	0
13.2595	1080.02	83.5217	3.0748	0
13.0637	1085.91	84.8113	3.15451	0
13.9932	1139.52	83.4405	3.51808	2
13.7834	1114.57	83.1425	3.70155	0
13.9091	1091.84	81.8015	4.40302	0
14.0512	1081.23	80.1525	4.35241	0
14.143	1094.57	80.2657	4.08865	0
14.4206	1083.21	78.2711	4.28302	0
14.7326	1107.48	77.7319	3.74557	0
14.2855	1013.27	75.7643	4.51857	0
12.3674	891.424	77.7168	4.45055	0
12.4331	920.96	77.9664	3.75396	0
12.0819	918.259	79.2925	3.73327	0
11.4727	875.339	79.0642	3.34383	1
11.1472	873.17	80.4045	2.71581	0
10.8772	863.598	80.7844	2.3687	0
9.15248	748.196	82.9549	2.0549	0
8.89505	730.228	83.3028	2.14728	0
10.2817	825.219	81.6363	2.83164	0
10.0413	814.585	82.3096	2.30168	0
10.2101	824.652	82.1467	2.70156	0
10.2184	821.744	81.8973	2.35436	0
10.0753	814.036	82.0126	2.33751	0
9.67618	784.938	82.4619	2.41637	0
9.0564	740.116	82.9888	2.01698	0
8.80205	720.625	83.1759	1.92357	0
8.83285	720.397	82.7764	2.12825	0
7.88335	642.429	82.8645	1.96253	0
7.35965	609.54	84.2355	1.79647	0
7.05393	585.237	84.3847	1.83813	0
7.13317	594.027	84.7682	2.11997	0
7.55164	624.058	84.1792	2.25345	0
7.42906	617.741	84.5339	1.93297	0
6.82178	569.205	84.772	1.84752	0
3.47579	313.978	91.6588	1.05069	0
2.92824	264.138	91.26	0.94543	0
2.55144	236.674	93.5233	0.758693	0
2.083	191.339	92.6186	0.60933	0
1.66462	154.509	93.3117	0.560647	0
1.47547	136.585	93.24	0.471597	0
1.2136	111.031	92.0036	0.381699	0
1.03327	94.442	91.5906	0.35557	0
0.885918	82.8393	94.372	0.317514	0
0.772186	68.7982	90.209	0.217153	0
0.68409	63.3661	93.9501	0.209468	0
0.683489	62.5134	92.7235	0.202567	0
0.533532	47.6562	90.2968	0.164308	0
0.555089	51.8571	93.8134	0.205844	0
0.498175	47.067	93.9354	0.188985	0
0.40473	38.9643	96.1927	0.172312	0
0.345821	31	91.58	0.126073	0
0.446293	41.7188	93.2367	0.169659	0
0.409973	38.6518	93.0672	0.220635	0
0.501887	44.7812	89.7765	0.143344	0
0.68307	60.4196	88.9337	0.278462	0
0.9176	81.058	89.5719	0.269963	0
1.56289	136.156	88.445	0.566906	0
2.85581	252.156	88.3142	1.27159	0
5.65124	485.866	87.1588	2.60243	0
10.1002	844.652	85.3359	4.65153	0
13.2274	1065.17	83.2739	6.02676	0
16.3768	1182.38	78.1158	8.885	0
18.7479	1150.86	70.8232	10.5521	0
21.0484	1061.92	64.4922	12.9171	0
21.4717	990.638	61.2221	13.242	1
20.5316	887.446	59.5414	12.3564	0
20.3917	894.429	60.066	12.5635	0
20.1721	906.156	59.3666	11.9355	0
[truncated: 22,306 more rows]

## Sheet: Reg
		Input X range						Input Y range
		ln(k)	ln(Q`)	observations of density	sum of crashes	fraction of crashes	% fraction of crashes	ln(% fraction of crashes)
		-0.693147	4.11042	2505	10	0.00399202	0.407295	-0.898218						SUMMARY OUTPUT
		0.405465	4.87186	1998	4	0.002002	0.204259	-1.58837
		0.916291	5.39385	1036	7	0.00675676	0.689374	-0.371971						Regression Statistics
		1.25276	5.73059	728	7	0.00961538	0.981033	-0.0191496						Multiple R	0.907205
		1.70475	6.16707	740	6	0.00810811	0.827249	-0.189649						R Square	0.82302
		1.8718	6.32029	1009	7	0.00693756	0.707821	-0.345564						Adjusted R Square	0.804391
		2.0149	6.45024	1366	8	0.00585652	0.597525	-0.514959						Standard Error	0.576201
		2.14007	6.5622	1548	11	0.00710594	0.725001	-0.321583						Observations	22
		2.25129	6.6615	1664	21	0.0126202	1.28761	0.252784
		2.35138	6.75591	1587	14	0.00882168	0.900053	-0.105302						ANOVA
		2.44235	6.84497	1918	39	0.0203337	2.07459	0.729765							df	SS	MS	F	Significance F
		2.52573	6.90704	1863	43	0.0230811	2.3549	0.856498						Regression	2	29.3352	14.6676	44.1785	7.16589e-08
		2.60269	6.95066	1688	55	0.0325829	3.32435	1.20127						Residual	19	6.30814	0.332007
		2.67415	6.97725	1209	59	0.0488007	4.979	1.60523						Total	21	35.6433
		2.74084	7.00029	981	53	0.0540265	5.51218	1.70696
		2.80336	6.97873	534	43	0.0805243	8.21569	2.10605							Coefficients	Standard Error	t Stat	P-value	Lower 95%	Upper 95%	Lower 95.0%	Upper 95.0%
		2.8622	6.96087	356	29	0.0814607	8.31122	2.11761						Intercept	13.8084	4.07846	3.38568	0.00310335	5.27205	22.3447	5.27205	22.3447
		2.91777	6.93992	314	33	0.105096	10.7226	2.37236						ln(k)	3.69731	0.692204	5.34137	3.73018e-05	2.24851	5.14611	2.24851	5.14611
		2.97041	6.93378	254	29	0.114173	11.6488	2.4552						ln(Q`)	-3.2512	0.857815	-3.7901	0.00123742	-5.04663	-1.45578	-5.04663	-1.45578
		3.02042	6.91781	209	27	0.129187	13.1806	2.57874
		3.06805	6.92561	105	13	0.12381	12.632	2.53623
		3.11352	6.94289	21	2	0.0952381	9.71689	2.27387
